# Supplementary material for: trans-Bis(4,6-dimethyl­pyrimidine-2-thiol­ato-κ2 N,S)bis­(thio­urea-κS)nickel(II)
Source: Acta Crystallogr Sect E Struct Rep Online. 2009 Nov 28;65(Pt 12):m1697. doi: 10.1107/S1600536809050223 (PMC2971843; doi:10.1107/S1600536809050223)
Supplement: Supplementary file 1 [file e-65-m1697-sup1.cif]

##############################################################################
###                                                                        ###
###        Electronic paper (Acta Crystallographica Section E)             ###
###                                                                        ###
##############################################################################
#                                                                            #
# This CIF contains the data in a paper accepted for publication in Acta     #
# Crystallographica Section E. It conforms to the requirements of Notes      #
# for Authors for Section E, and has been peer reviewed under the auspices   #
# of the IUCr Commission on Journals.                                        #
#                                                                            #
# Full details of the Crystallographic Information File format               #
# are given in the paper "The Crystallographic Information File (CIF):       #
# a New Standard Archive File for Crystallography" by S. R. Hall, F. H.      #
# Allen and I. D. Brown [Acta Cryst. (1991), A47, 655-685].                  #
#                                                                            #
# The current version of the core CIF dictionary is obtainable from          #
# ftp://ftp.iucr.org/pub/cif_core.dic. The current version number is 2.4.    #
#                                                                            #
# Software is freely available for graphical display of the structure(s) in  #
# this CIF.  For information consult the CIF home page http://www.iucr.org/  #
# cif/home.html                                                              #
#                                                                            #
# This file may be used for bona fide research purposes within the           #
# scientific community so long as proper attribution is given to the journal # 
# article from which it was obtained.                                        #
#                                                                            #
##############################################################################
                                             
data_I
_audit_creation_method     SHELXL-97
_chemical_name_systematic
;
<i>trans</i>-Bis(4,6-dimethylpyrimidine-2-thiolato-
\k^2^<i>N</i>,<i>S</i>)bis(thiourea-\k<i>S</i>)nickel(II)
;
_chemical_name_common     ?
_chemical_formula_moiety     'C14 H22 N8 Ni S4'
_chemical_formula_sum     'C14 H22 N8 Ni S4'
_chemical_formula_iupac     '[Ni (C6 H7 N2 S)2 (C H4 N2 S)2]'
_chemical_formula_weight     489.35
_chemical_melting_point     ?
_symmetry_cell_setting     'Orthorhombic'
_symmetry_space_group_name_H-M     'P b c a'
_symmetry_space_group_name_Hall     '-P 2ac 2ab '
loop_
    _symmetry_equiv_pos_as_xyz
    'x, y, z'
    '-x+1/2, -y, z+1/2'
    '-x, y+1/2, -z+1/2'
    'x+1/2, -y+1/2, -z'
    '-x, -y, -z'
    'x-1/2, y, -z-1/2'
    'x, -y-1/2, z-1/2'
    '-x-1/2, y-1/2, z'
_cell_length_a     15.0306(2)
_cell_length_b     8.57830(10)
_cell_length_c     16.9274(2)
_cell_angle_alpha     90
_cell_angle_beta     90
_cell_angle_gamma     90
_cell_volume     2182.57(5)
_cell_formula_units_Z     4
_cell_measurement_reflns_used     2124
_cell_measurement_theta_min     2.4
_cell_measurement_theta_max     20.9
_cell_measurement_temperature     296(2)
_exptl_crystal_description     'bar'
_exptl_crystal_colour     'green'
_exptl_crystal_size_max     0.12
_exptl_crystal_size_mid     0.12
_exptl_crystal_size_min     0.08
_exptl_crystal_density_diffrn     1.489
_exptl_crystal_density_meas     ?
_exptl_crystal_density_method     'not measured'
_exptl_crystal_F_000     1016
_exptl_absorpt_coefficient_mu     1.288
_exptl_absorpt_correction_type     'multi-scan'
_exptl_absorpt_process_details     '(SADABS; Sheldrick, 1997)'
_exptl_absorpt_correction_T_min     0.861
_exptl_absorpt_correction_T_max     0.901
_exptl_special_details
;
;
_diffrn_ambient_temperature     296(2)
_diffrn_radiation_type     MoK\a
_diffrn_radiation_wavelength     0.71073
_diffrn_radiation_source     'fine-focus sealed tube'
_diffrn_radiation_monochromator     graphite
_diffrn_measurement_device_type     'Bruker SMART CCD area-detector'
_diffrn_measurement_method     'phi and omega scans'
_diffrn_detector_area_resol_mean     ?
_diffrn_reflns_number     17226
_diffrn_reflns_av_R_equivalents     0.061
_diffrn_reflns_av_sigmaI/netI     0.045
_diffrn_reflns_theta_min     2.4
_diffrn_reflns_theta_max     27.5
_diffrn_reflns_theta_full     27.5
_diffrn_measured_fraction_theta_max     0.996
_diffrn_measured_fraction_theta_full     0.996
_diffrn_reflns_limit_h_min     -12
_diffrn_reflns_limit_h_max     19
_diffrn_reflns_limit_k_min     -11
_diffrn_reflns_limit_k_max     11
_diffrn_reflns_limit_l_min     -21
_diffrn_reflns_limit_l_max     21
_diffrn_standards_number     ?
_diffrn_standards_interval_count     ?
_diffrn_standards_interval_time     ?
_diffrn_standards_decay_%     ?
_refine_special_details
;
Refinement of <i>F</i>^2^ against ALL reflections. The weighted <i>R</i>-factor
<i>wR</i> and goodness of fit <i>S</i> are based on <i>F</i>^2^, conventional
<i>R</i>-factors <i>R</i> are based on <i>F</i>, with <i>F</i> set to zero for
negative <i>F</i>^2^. The threshold expression of <i>F</i>^2^ >
\s(<i>F</i>^2^) is used only for calculating <i>R</i>-factors(gt) <i>etc</i>.
and is not relevant to the choice of reflections for refinement.
<i>R</i>-factors based on <i>F</i>^2^ are statistically about twice as large
as those based on <i>F</i>, and <i>R</i>- factors based on ALL data will be
even larger.
;
_reflns_number_total     2495
_reflns_number_gt     1542
_reflns_threshold_expression     I>2sigma(I)
_refine_ls_structure_factor_coef     Fsqd
_refine_ls_matrix_type     full
_refine_ls_R_factor_all     0.078
_refine_ls_R_factor_gt     0.040
_refine_ls_wR_factor_gt     0.086
_refine_ls_wR_factor_ref     0.101
_refine_ls_goodness_of_fit_ref     1.07
_refine_ls_restrained_S_all     1.07
_refine_ls_number_reflns     2495
_refine_ls_number_parameters     126
_refine_ls_number_restraints     0
_refine_ls_hydrogen_treatment     constr
_refine_ls_weighting_scheme     calc
_refine_ls_weighting_details
                 'calc w=1/[\s^2^(Fo^2^)+(0.0412P)^2^] where P=(Fo^2^+2Fc^2^)/3'
_atom_sites_solution_hydrogens     geom
_atom_sites_solution_primary     direct
_atom_sites_solution_secondary     difmap
_refine_ls_shift/su_max     0.001
_refine_ls_shift/su_mean     0.000
_refine_diff_density_max     0.27
_refine_diff_density_min     -0.30
_refine_ls_extinction_method     none
_refine_ls_extinction_coef     ?
loop_
    _atom_type_symbol
    _atom_type_description
    _atom_type_scat_dispersion_real
    _atom_type_scat_dispersion_imag
    _atom_type_scat_source
    'C' 'C' 0.0033 0.0016
                         'International Tables Vol C Tables 4.2.6.8 and 6.1.1.4'
    'H' 'H' 0.0000 0.0000
                         'International Tables Vol C Tables 4.2.6.8 and 6.1.1.4'
    'N' 'N' 0.0061 0.0033
                         'International Tables Vol C Tables 4.2.6.8 and 6.1.1.4'
    'S' 'S' 0.1246 0.1234
                         'International Tables Vol C Tables 4.2.6.8 and 6.1.1.4'
    'Ni' 'Ni' 0.3393 1.1124
                         'International Tables Vol C Tables 4.2.6.8 and 6.1.1.4'
_computing_data_collection     'SMART (Bruker, 1998)'
_computing_cell_refinement     'SAINT-Plus (Bruker, 1998)'
_computing_data_reduction     'SAINT-Plus (Bruker, 1998)'
_computing_structure_solution     'SHELXS97 (Sheldrick, 2008)'
_computing_structure_refinement     'SHELXL97 (Sheldrick, 2008)'
_computing_molecular_graphics     'SHELXTL (Sheldrick, 2008)'
_computing_publication_material     'SHELXTL (Sheldrick, 2008)'
loop_
    _atom_site_type_symbol
    _atom_site_label
    _atom_site_fract_x
    _atom_site_fract_y
    _atom_site_fract_z
    _atom_site_U_iso_or_equiv
    _atom_site_adp_type
    _atom_site_calc_flag
    _atom_site_refinement_flags
    _atom_site_occupancy
    _atom_site_disorder_assembly
    _atom_site_disorder_group
    Ni Ni1 1.0000 0.0000 0.5000 0.03228(16) Uani d S 1 . .
    S S1 1.01100(5) 0.11627(9) 0.36624(4) 0.0379(2) Uani d . 1 . .
    S S2 0.99725(5) 0.28135(9) 0.53580(5) 0.0452(2) Uani d . 1 . .
    N N1 0.87628(14) 0.0228(2) 0.44894(13) 0.0335(5) Uani d . 1 . .
    N N2 0.83917(16) 0.1316(3) 0.32332(13) 0.0456(6) Uani d . 1 . .
    N N3 0.92492(18) 0.2365(3) 0.67697(14) 0.0571(8) Uani d . 1 . .
    H H3A 0.9032 0.2694 0.7209 0.068 Uiso calc R 1 . .
    H H3B 0.9267 0.1382 0.6672 0.068 Uiso calc R 1 . .
    N N4 0.9512(2) 0.4872(3) 0.64286(17) 0.0654(8) Uani d . 1 . .
    H H4A 0.9291 0.5162 0.6873 0.078 Uiso calc R 1 . .
    H H4B 0.9707 0.5556 0.6100 0.078 Uiso calc R 1 . .
    C C1 0.89783(18) 0.0895(3) 0.37873(16) 0.0336(6) Uani d . 1 . .
    C C2 0.7691(2) -0.0829(5) 0.54075(19) 0.0657(10) Uani d . 1 . .
    H H2A 0.8090 -0.1687 0.5491 0.099 Uiso calc R 1 . .
    H H2B 0.7090 -0.1207 0.5394 0.099 Uiso calc R 1 . .
    H H2C 0.7754 -0.0091 0.5830 0.099 Uiso calc R 1 . .
    C C3 0.7906(2) -0.0057(3) 0.46408(18) 0.0428(8) Uani d . 1 . .
    C C4 0.7263(2) 0.0366(4) 0.40970(19) 0.0575(10) Uani d . 1 . .
    H H4 0.6664 0.0186 0.4200 0.069 Uiso calc R 1 . .
    C C5 0.7525(2) 0.1057(4) 0.34018(18) 0.0554(9) Uani d . 1 . .
    C C6 0.6865(2) 0.1604(5) 0.2792(2) 0.0953(15) Uani d . 1 . .
    H H6A 0.7143 0.2356 0.2453 0.143 Uiso calc R 1 . .
    H H6B 0.6364 0.2074 0.3052 0.143 Uiso calc R 1 . .
    H H6C 0.6667 0.0731 0.2484 0.143 Uiso calc R 1 . .
    C C7 0.9555(2) 0.3363(4) 0.62490(17) 0.0416(7) Uani d . 1 . .
loop_
    _atom_site_aniso_label
    _atom_site_aniso_U_11
    _atom_site_aniso_U_22
    _atom_site_aniso_U_33
    _atom_site_aniso_U_12
    _atom_site_aniso_U_13
    _atom_site_aniso_U_23
    Ni1 0.0289(3) 0.0400(3) 0.0280(3) 0.0001(2) 0.0017(2) 0.0070(2)
    S1 0.0374(4) 0.0437(4) 0.0327(4) -0.0003(4) 0.0069(3) 0.0059(3)
    S2 0.0548(5) 0.0385(4) 0.0423(5) -0.0011(4) 0.0081(4) 0.0016(3)
    N1 0.0282(12) 0.0417(14) 0.0304(13) -0.0005(11) 0.0009(10) 0.0044(11)
    N2 0.0409(15) 0.0643(18) 0.0317(13) 0.0069(13) -0.0066(12) 0.0038(12)
    N3 0.085(2) 0.0480(16) 0.0380(15) -0.0051(16) 0.0154(15) -0.0092(13)
    N4 0.087(2) 0.0444(18) 0.0643(19) 0.0023(16) 0.0046(18) -0.0123(14)
    C1 0.0341(16) 0.0353(16) 0.0314(15) 0.0052(13) -0.0019(13) -0.0016(13)
    C2 0.044(2) 0.097(3) 0.056(2) -0.014(2) 0.0104(18) 0.019(2)
    C3 0.0318(17) 0.059(2) 0.0375(17) -0.0024(15) 0.0056(14) 0.0005(15)
    C4 0.0306(18) 0.092(3) 0.050(2) 0.0030(18) -0.0033(16) -0.0025(19)
    C5 0.040(2) 0.084(3) 0.0422(18) 0.0046(19) -0.0097(15) -0.0002(18)
    C6 0.055(2) 0.167(4) 0.064(2) 0.012(3) -0.025(2) 0.024(3)
    C7 0.0420(18) 0.0407(17) 0.0421(17) 0.0009(15) -0.0100(15) -0.0058(16)
_geom_special_details
;
All e.s.d.'s (except the e.s.d. in the dihedral angle between two l.s. planes)
are estimated using the full covariance matrix. The cell e.s.d.'s are taken
into account individually in the estimation of e.s.d.'s in distances, angles
and torsion angles; correlations between e.s.d.'s in cell parameters are only
used when they are defined by crystal symmetry. An approximate (isotropic)
treatment of cell e.s.d.'s is used for estimating e.s.d.'s involving l.s.
planes.
;
loop_
    _geom_bond_atom_site_label_1
    _geom_bond_atom_site_label_2
    _geom_bond_site_symmetry_2
    _geom_bond_distance
    _geom_bond_publ_flag
    Ni1 N1 5_756 2.060(2) ?
    Ni1 N1 . 2.060(2) ?
    Ni1 S1 . 2.4798(7) ?
    Ni1 S1 5_756 2.4798(7) ?
    Ni1 S2 . 2.4888(8) ?
    Ni1 S2 5_756 2.4888(8) ?
    S1 C1 . 1.729(3) ?
    S2 C7 . 1.700(3) ?
    N1 C3 . 1.336(3) ?
    N1 C1 . 1.358(3) ?
    N2 C1 . 1.337(3) ?
    N2 C5 . 1.352(4) ?
    N3 C7 . 1.312(4) ?
    N3 H3A . 0.8600 ?
    N3 H3B . 0.8600 ?
    N4 C7 . 1.330(3) ?
    N4 H4A . 0.8600 ?
    N4 H4B . 0.8600 ?
    C2 C3 . 1.493(4) ?
    C2 H2A . 0.9600 ?
    C2 H2B . 0.9600 ?
    C2 H2C . 0.9600 ?
    C3 C4 . 1.383(4) ?
    C4 C5 . 1.375(4) ?
    C4 H4 . 0.9300 ?
    C5 C6 . 1.506(4) ?
    C6 H6A . 0.9600 ?
    C6 H6B . 0.9600 ?
    C6 H6C . 0.9600 ?
loop_
    _geom_angle_atom_site_label_1
    _geom_angle_atom_site_label_2
    _geom_angle_atom_site_label_3
    _geom_angle_site_symmetry_1
    _geom_angle_site_symmetry_3
    _geom_angle
    _geom_angle_publ_flag
    N1 Ni1 N1 5_756 . 180.0 ?
    N1 Ni1 S1 5_756 . 111.17(6) ?
    N1 Ni1 S1 . . 68.83(6) ?
    N1 Ni1 S1 5_756 5_756 68.83(6) ?
    N1 Ni1 S1 . 5_756 111.17(6) ?
    S1 Ni1 S1 . 5_756 180.0 ?
    N1 Ni1 S2 5_756 . 90.28(6) ?
    N1 Ni1 S2 . . 89.72(6) ?
    S1 Ni1 S2 . . 80.41(3) ?
    S1 Ni1 S2 5_756 . 99.59(3) ?
    N1 Ni1 S2 5_756 5_756 89.72(6) ?
    N1 Ni1 S2 . 5_756 90.28(6) ?
    S1 Ni1 S2 . 5_756 99.59(3) ?
    S1 Ni1 S2 5_756 5_756 80.41(3) ?
    S2 Ni1 S2 . 5_756 180.0 ?
    C1 S1 Ni1 . . 76.66(9) ?
    C7 S2 Ni1 . . 119.41(11) ?
    C3 N1 C1 . . 118.3(2) ?
    C3 N1 Ni1 . . 140.6(2) ?
    C1 N1 Ni1 . . 101.06(16) ?
    C1 N2 C5 . . 116.3(3) ?
    C7 N3 H3A . . 120.0 ?
    C7 N3 H3B . . 120.0 ?
    H3A N3 H3B . . 120.0 ?
    C7 N4 H4A . . 120.0 ?
    C7 N4 H4B . . 120.0 ?
    H4A N4 H4B . . 120.0 ?
    N2 C1 N1 . . 124.8(2) ?
    N2 C1 S1 . . 121.8(2) ?
    N1 C1 S1 . . 113.42(19) ?
    C3 C2 H2A . . 109.5 ?
    C3 C2 H2B . . 109.5 ?
    H2A C2 H2B . . 109.5 ?
    C3 C2 H2C . . 109.5 ?
    H2A C2 H2C . . 109.5 ?
    H2B C2 H2C . . 109.5 ?
    N1 C3 C4 . . 119.8(3) ?
    N1 C3 C2 . . 117.2(3) ?
    C4 C3 C2 . . 123.0(3) ?
    C5 C4 C3 . . 118.9(3) ?
    C5 C4 H4 . . 120.6 ?
    C3 C4 H4 . . 120.6 ?
    N2 C5 C4 . . 121.8(3) ?
    N2 C5 C6 . . 116.0(3) ?
    C4 C5 C6 . . 122.1(3) ?
    C5 C6 H6A . . 109.5 ?
    C5 C6 H6B . . 109.5 ?
    H6A C6 H6B . . 109.5 ?
    C5 C6 H6C . . 109.5 ?
    H6A C6 H6C . . 109.5 ?
    H6B C6 H6C . . 109.5 ?
    N3 C7 N4 . . 117.7(3) ?
    N3 C7 S2 . . 123.0(2) ?
    N4 C7 S2 . . 119.3(2) ?
data_global
_journal_date_recd_electronic     2009-11-10
_journal_date_accepted     2009-11-22
_journal_name_full     'Acta Crystallographica, Section E'
_journal_year     2009
_journal_volume     65
_journal_issue     12
_journal_page_first     m1697
_journal_page_last     m1697
_journal_paper_category     QM
_journal_coeditor_code     TK2572
_publ_contact_author_name     'Dr. Taike Duan'
_publ_contact_author_address
;
 Institute of Molecular Engineering and Applied Chemistry
 Anhui University of Technology
 Ma'anshan, Anhui 243002,
 People's Republic of China
;
_publ_contact_author_email     'imc@ahut.edu.cn'
_publ_contact_author_fax     '86 555 2312041'
_publ_contact_author_phone     '86 555 2311059'
_publ_section_title
;\
<i>trans</i>-Bis(4,6-dimethylpyrimidine-2-thiolato-\k^2^<i>N</i>,<i>S</i>)\
bis(thiourea-\k<i>S</i>)nickel(II)
;
loop_
    _publ_author_name
    _publ_author_address
    'Jing Zhu'
; Institute of Molecular Engineering and Applied Chemistry
 Anhui University of Technology
 Ma'anshan, Anhui 243002,
 People's Republic of China
;
    'Jian-Gang Wang'
; Institute of Molecular Engineering and Applied Chemistry
 Anhui University of Technology
 Ma'anshan, Anhui 243002,
 People's Republic of China
;
    'Taike Duan'
; Institute of Molecular Engineering and Applied Chemistry
 Anhui University of Technology
 Ma'anshan, Anhui 243002,
 People's Republic of China
;
    'Qian-Feng Zhang'
; Institute of Molecular Engineering and Applied Chemistry
 Anhui University of Technology
 Ma'anshan, Anhui 243002,
 People's Republic of China
;
_publ_section_synopsis     .
