# Supplementary material for: trans-Bis(4,6-dimethyl­pyrimidine-2-thiol­ato-κ2 N,S)bis­(thio­urea-κS)nickel(II)
Source: Acta Crystallogr Sect E Struct Rep Online. 2009 Nov 28;65(Pt 12):m1697. doi: 10.1107/S1600536809050223 (PMC2971843; doi:10.1107/S1600536809050223)
Supplement: Supplementary file 2 [file e-65-m1697-Isup2.hkl]

# 
# h,k,l, Fc-squared, Fo-squared, sigma(Fo-squared) and status flag 
# 
data_I
_shelx_title ' Pbca in Pbca' 
_shelx_refln_list_code          4 
_shelx_F_calc_maximum      316.86 
_exptl_crystal_F_000      1016.00 
_reflns_d_resolution_high  0.7705 
 
loop_ 
 _symmetry_equiv_pos_as_xyz 
 'x, y, z' 
 '-x+1/2, -y, z+1/2' 
 '-x, y+1/2, -z+1/2' 
 'x+1/2, -y+1/2, -z' 
 '-x, -y, -z' 
 'x-1/2, y, -z-1/2' 
 'x, -y-1/2, z-1/2' 
 '-x-1/2, y-1/2, z' 
 
_cell_length_a    15.0306 
_cell_length_b     8.5783 
_cell_length_c    16.9274 
_cell_angle_alpha  90.000 
_cell_angle_beta   90.000 
_cell_angle_gamma  90.000 
 
_shelx_F_squared_multiplier     1.000 
 
loop_ 
 _refln_index_h 
 _refln_index_k 
 _refln_index_l 
 _refln_F_squared_calc 
 _refln_F_squared_meas 
 _refln_F_squared_sigma 
 _refln_observed_status 
   2   0   0    54932.18    52279.02   1218.98 o 
   4   0   0   100402.47    97191.98   1411.32 o 
   6   0   0    25566.65    26063.17    400.67 o 
   8   0   0    29295.43    29842.08    463.77 o 
  10   0   0    14042.94    13633.12    673.75 o 
  12   0   0     8350.70     7965.38    247.60 o 
  14   0   0     4232.89     4500.73    210.59 o 
  16   0   0     2465.68     2674.24    154.11 o 
  18   0   0     2083.61     2149.72    343.83 o 
   2   1   0     6123.67     6307.08     78.03 o 
   4   1   0     8453.67     8075.73    102.96 o 
   6   1   0      782.30      859.88     22.51 o 
   8   1   0        0.03       -3.73      6.97 o 
  10   1   0      732.64      817.00     39.68 o 
  12   1   0      315.87      399.19     41.97 o 
  14   1   0       74.55       22.75     38.87 o 
  16   1   0      193.81      157.54     38.69 o 
  18   1   0      252.04      298.87     60.04 o 
   0   2   0    18610.92    19849.79    583.03 o 
   2   2   0     2969.97     3136.13     57.45 o 
   4   2   0     2342.19     2360.74     42.83 o 
   6   2   0       11.37       24.35      7.76 o 
   8   2   0     3532.28     3705.83     61.40 o 
  10   2   0      443.35      440.63     39.78 o 
  12   2   0       79.69      118.58     30.39 o 
  14   2   0      285.07      412.36     54.22 o 
  16   2   0      119.15      154.25     46.07 o 
  18   2   0      323.90      501.56     93.75 o 
   2   3   0      103.95       72.20     17.41 o 
   4   3   0      554.54      553.73     25.35 o 
   6   3   0     4638.50     4974.62     81.11 o 
   8   3   0       44.68       24.73     11.96 o 
  10   3   0      829.29      889.08     52.03 o 
  12   3   0       47.30       71.75     40.29 o 
  14   3   0      814.29      765.80     73.84 o 
  16   3   0      469.88      517.71    105.11 o 
  18   3   0      430.61      444.61     75.58 o 
   0   4   0     6864.73     6662.55    128.69 o 
   2   4   0     7115.68     7138.92    124.18 o 
   4   4   0     2114.76     2029.22     54.56 o 
   6   4   0      583.46      559.31     31.67 o 
   8   4   0     1170.88     1118.68     67.46 o 
  10   4   0     2366.26     2361.40     85.45 o 
  12   4   0       32.09       31.09     29.92 o 
  14   4   0     1884.72     1998.23    111.02 o 
  16   4   0      678.18      795.92     84.63 o 
  18   4   0      322.51      339.47     68.39 o 
   2   5   0      271.95      310.60     25.52 o 
   4   5   0     1005.07     1047.17     56.77 o 
   6   5   0      132.64      174.46     26.13 o 
   8   5   0        0.41       -3.50     22.61 o 
  10   5   0       25.66       27.73     29.26 o 
  12   5   0      609.22      602.47     67.26 o 
  14   5   0        0.94       -7.23     36.87 o 
  16   5   0      217.95      220.36     57.88 o 
   0   6   0     1007.97     1075.22     80.74 o 
   2   6   0      521.79      554.59     81.85 o 
   4   6   0      432.47      589.18     46.05 o 
   6   6   0     1363.83     1266.45     66.92 o 
   8   6   0        5.23        2.75     25.70 o 
  10   6   0       23.54       20.32     32.29 o 
  12   6   0      109.96      158.16     43.54 o 
  14   6   0      232.66      191.57     54.83 o 
  16   6   0      123.07      191.25     88.88 o 
   2   7   0        0.00      -14.60     19.38 o 
   4   7   0      240.72      246.29     41.75 o 
   6   7   0      107.33      101.75     30.58 o 
   8   7   0      703.10      757.30     88.99 o 
  10   7   0      521.51      584.20     68.82 o 
  12   7   0      104.49       90.34     46.27 o 
  14   7   0        0.07      -11.49     43.36 o 
   0   8   0     5629.86     5326.61    240.96 o 
   2   8   0     2689.27     2803.79    148.35 o 
   4   8   0     2101.26     2246.10    112.71 o 
   6   8   0     1882.32     1788.00     89.87 o 
   8   8   0     1077.87     1311.08    112.49 o 
  10   8   0      886.98      871.02    151.46 o 
  12   8   0      598.24      630.48     81.48 o 
   2   9   0       50.20       41.13     31.05 o 
   4   9   0        1.40      -25.78     26.98 o 
   6   9   0        6.34       -6.65     33.07 o 
   8   9   0       16.29       32.15     41.67 o 
  10   9   0        8.38       24.58     44.78 o 
   0  10   0     1276.59     1204.21    149.00 o 
   2  10   0      782.72      775.64     73.88 o 
   4  10   0      835.84      749.88     71.89 o 
   6  10   0      539.55      706.32     89.12 o 
   8  10   0      625.95      739.51     89.54 o 
   2  11   0        0.02      -36.28     37.00 o 
   1   1   1    26459.56    25855.69    354.44 o 
   2   1   1     3390.41     3332.23     38.67 o 
   3   1   1     1162.35     1226.41     20.12 o 
   4   1   1     2131.34     1950.73     24.41 o 
   5   1   1     7847.63     7683.11     69.34 o 
   6   1   1      611.64      699.40     17.80 o 
   7   1   1    10059.94     9792.12     88.54 o 
   8   1   1       25.61       29.49      5.74 o 
   9   1   1    13195.45    12993.12    116.45 o 
  10   1   1      217.47      220.73     26.71 o 
  11   1   1     3468.11     3571.63     72.12 o 
  12   1   1      161.73      193.18     23.57 o 
  13   1   1     1524.29     1438.71     51.73 o 
  14   1   1      306.13      339.40     30.87 o 
  15   1   1     1406.29     1377.27     56.58 o 
  16   1   1      238.58      278.53     31.63 o 
  17   1   1      582.60      553.46     44.98 o 
  18   1   1      259.65      212.38     42.62 o 
  19   1   1      386.64      280.47     81.94 o 
   0   2   1    62582.26    61254.23    789.58 o 
   1   2   1      629.48      653.95     22.76 o 
   2   2   1      397.73      397.44     16.50 o 
   3   2   1       34.98       24.12      6.99 o 
   4   2   1     4754.60     4813.08     48.97 o 
   5   2   1     2886.40     2988.93     35.75 o 
   6   2   1     3622.41     3600.68     43.32 o 
   7   2   1     2161.30     2289.12     40.26 o 
   8   2   1     1769.72     1886.99     30.64 o 
   9   2   1      570.05      552.95     18.62 o 
  10   2   1      241.55      266.74     21.38 o 
  11   2   1      648.34      712.31     35.45 o 
  12   2   1      898.03      902.71     41.07 o 
  13   2   1       61.75       68.56     19.72 o 
  14   2   1        0.79        2.04     19.16 o 
  15   2   1      328.58      342.58     36.93 o 
  16   2   1       49.14       59.73     27.59 o 
  17   2   1      155.48      154.31     34.34 o 
  18   2   1       57.64       80.06     36.40 o 
  19   2   1       90.78       94.76     45.62 o 
   1   3   1    11185.36    10924.13    130.38 o 
   2   3   1      374.64      382.73     15.02 o 
   3   3   1     5273.46     5157.24     59.99 o 
   4   3   1      566.51      565.06     17.39 o 
   5   3   1     6221.33     5709.02     67.68 o 
   6   3   1      368.72      382.40     15.29 o 
   7   3   1     5742.17     5364.94     59.58 o 
   8   3   1        1.47       -7.44      8.21 o 
   9   3   1     5846.67     5706.09     77.53 o 
  10   3   1       56.91       57.45     15.46 o 
  11   3   1     1709.63     1722.62     61.96 o 
  12   3   1      386.90      419.02     36.99 o 
  13   3   1      414.66      502.46     40.74 o 
  14   3   1       14.30        5.84     21.01 o 
  15   3   1     1716.86     1676.39     73.50 o 
  16   3   1      196.82      224.93     35.74 o 
  17   3   1      495.82      571.11     51.71 o 
  18   3   1      114.85      285.62     47.73 o 
   0   4   1      366.37      430.92     26.80 o 
   1   4   1      235.22      246.77     17.13 o 
   2   4   1       66.96       72.45     10.59 o 
   3   4   1      497.72      522.45     19.78 o 
   4   4   1        2.21       12.70      7.77 o 
   5   4   1        1.06       -3.10      7.39 o 
   6   4   1      710.10      800.09     24.69 o 
   7   4   1       79.35       85.34     14.02 o 
   8   4   1      213.35      246.97     19.51 o 
   9   4   1       62.65       41.61     15.45 o 
  10   4   1        2.60      -15.56     15.56 o 
  11   4   1      102.29       59.75     21.73 o 
  12   4   1       16.06        2.67     18.71 o 
  13   4   1        0.14       14.59     21.74 o 
  14   4   1        2.09      -20.63     20.63 o 
  15   4   1       29.32       17.52     25.16 o 
  16   4   1        1.34       10.70     27.38 o 
  17   4   1        9.62       80.80     37.48 o 
  18   4   1        1.41       -9.11     35.84 o 
   1   5   1      999.29     1080.23     27.11 o 
   2   5   1        4.77        1.04      8.24 o 
   3   5   1      919.01      965.97     30.26 o 
   4   5   1      493.59      469.25     22.54 o 
   5   5   1      138.65      153.73     21.90 o 
   6   5   1      597.84      690.70     35.81 o 
   7   5   1        7.58       10.87     13.33 o 
   8   5   1      491.79      490.21     45.89 o 
   9   5   1       14.82       26.87     19.29 o 
  10   5   1      490.92      506.55     39.59 o 
  11   5   1        4.76       24.83     21.42 o 
  12   5   1       86.41       64.58     23.46 o 
  13   5   1       17.19       24.37     25.00 o 
  14   5   1       10.02       22.98     25.14 o 
  15   5   1      338.68      372.46     44.13 o 
  16   5   1      133.77      151.30     36.16 o 
  17   5   1        9.84      -30.13     33.15 o 
   0   6   1     1080.18     1077.43     48.25 o 
   1   6   1       25.99        9.15     11.07 o 
   2   6   1      276.33      252.67     28.64 o 
   3   6   1       58.59       54.31     14.86 o 
   4   6   1      248.43      226.24     22.36 o 
   5   6   1        6.00       18.70     13.32 o 
   6   6   1      394.92      366.80     28.95 o 
   7   6   1        1.27       -8.63     14.88 o 
   8   6   1      103.39       83.17     24.31 o 
   9   6   1       99.20       77.71     23.78 o 
  10   6   1       41.64       10.39     19.87 o 
  11   6   1      207.66      201.31     32.73 o 
  12   6   1      287.66      250.68     36.24 o 
  13   6   1        0.09       -2.35     23.70 o 
  14   6   1        6.80       18.61     28.08 o 
  15   6   1       24.67       65.98     32.34 o 
  16   6   1        0.78       38.45     37.59 o 
   1   7   1     5580.79     5215.97    100.18 o 
   2   7   1      117.41       63.69     21.82 o 
   3   7   1     4217.58     4207.54    109.81 o 
   4   7   1        4.87       26.96     15.74 o 
   5   7   1     6033.72     6053.61    106.61 o 
   6   7   1       40.66       47.80     19.04 o 
   7   7   1     4656.17     4846.87     97.10 o 
   8   7   1       16.81       24.71     21.52 o 
   9   7   1     3292.06     3240.59     98.60 o 
  10   7   1       21.91       50.07     26.17 o 
  11   7   1     1799.45     1977.44     81.73 o 
  12   7   1      137.35      107.04     31.19 o 
  13   7   1     1128.65     1281.40    124.67 o 
  14   7   1       17.70      -14.93     30.33 o 
  15   7   1      949.68      933.71     77.11 o 
   0   8   1       44.66       44.51     27.99 o 
   1   8   1        5.91        0.81     16.37 o 
   2   8   1       64.64       87.54     21.09 o 
   3   8   1       27.37      -12.53     15.62 o 
   4   8   1      176.73      170.49     26.25 o 
   5   8   1       34.55       28.33     21.25 o 
   6   8   1      102.55       83.82     28.61 o 
   7   8   1        0.13        2.31     19.02 o 
   8   8   1      315.84      210.34     30.08 o 
   9   8   1      115.75      116.61     42.80 o 
  10   8   1      248.10      216.11     42.79 o 
  11   8   1       49.61       21.49     29.45 o 
  12   8   1      122.20       47.11     32.40 o 
  13   8   1        2.06       28.94     33.42 o 
   1   9   1      326.69      282.58     34.23 o 
   2   9   1        0.60       15.32     20.48 o 
   3   9   1       69.99       31.19     20.88 o 
   4   9   1       68.83       55.02     25.05 o 
   5   9   1      149.22      115.36     28.26 o 
   6   9   1       43.53       45.38     26.73 o 
   7   9   1       34.55       -1.32     24.17 o 
   8   9   1       52.84       -4.31     25.52 o 
   9   9   1      135.52      143.26     50.04 o 
  10   9   1       24.99       -4.91     32.43 o 
  11   9   1       35.50       30.56     32.12 o 
   0  10   1      167.24      148.92     44.74 o 
   1  10   1        9.23      -21.17     21.50 o 
   2  10   1      100.32       64.38     30.92 o 
   3  10   1        1.15      -15.87     21.96 o 
   4  10   1      150.00      136.30     29.56 o 
   5  10   1       23.45       -3.19     24.18 o 
   6  10   1      216.09      162.68     31.59 o 
   7  10   1       33.75       63.94     30.49 o 
   8  10   1      111.15       58.36     34.59 o 
   1  11   1      428.37      395.69     44.33 o 
   2  11   1       18.54       -4.46     27.30 o 
   0   0   2    38852.88    36347.63    547.25 o 
   1   0   2    11254.76    11509.02    148.26 o 
   2   0   2    17363.81    17736.34    222.23 o 
   3   0   2    16410.66    15745.21    200.85 o 
   4   0   2    41268.63    40164.98    450.94 o 
   5   0   2    18328.40    18331.93    219.39 o 
   6   0   2    12768.61    11284.09    157.09 o 
   7   0   2     9769.38    10349.67    139.68 o 
   8   0   2    24480.91    24357.89    295.62 o 
   9   0   2      605.17      599.23     40.21 o 
  10   0   2    10840.68    10687.45    153.57 o 
  11   0   2      609.65      709.94     49.13 o 
  12   0   2     1260.95     1507.46     70.86 o 
  13   0   2      125.49      124.11     31.89 o 
  14   0   2     3942.42     4071.48    130.79 o 
  15   0   2      532.88      587.17     57.45 o 
  16   0   2     1178.95     1209.41    106.34 o 
  17   0   2      468.68      550.44     71.86 o 
  18   0   2     1140.77     1081.64    117.38 o 
  19   0   2      111.21      121.24    104.87 o 
   1   1   2      381.61      325.19     11.75 o 
   2   1   2      279.65      282.59     10.03 o 
   3   1   2      655.61      706.03     12.70 o 
   4   1   2      565.83      548.67     17.82 o 
   5   1   2      438.38      435.91     12.29 o 
   6   1   2       27.83       33.79      6.23 o 
   7   1   2     2193.14     2316.32     32.23 o 
   8   1   2      206.36      169.87     11.20 o 
   9   1   2      619.47      643.62     19.54 o 
  10   1   2       99.70      142.44     14.33 o 
  11   1   2      148.00      147.36     21.00 o 
  12   1   2      540.32      557.54     40.51 o 
  13   1   2       77.65       42.06     21.39 o 
  14   1   2       26.99       55.75     24.04 o 
  15   1   2       31.77       24.98     19.32 o 
  16   1   2       56.13       67.04     23.18 o 
  17   1   2        0.25        5.52     25.65 o 
  18   1   2       24.86       56.91     36.86 o 
  19   1   2        2.52       34.27     40.15 o 
   0   2   2    19430.28    18767.11    305.63 o 
   1   2   2     4010.92     4072.17     51.16 o 
   2   2   2     1698.31     1678.43     25.10 o 
   3   2   2       76.27       72.46      7.07 o 
   4   2   2       45.42       30.62      5.92 o 
   5   2   2        0.20       -4.97      4.97 o 
   6   2   2       12.86        1.28      5.64 o 
   7   2   2     1471.66     1661.73     27.42 o 
   8   2   2      660.49      629.49     18.00 o 
   9   2   2       54.41       32.49      9.66 o 
  10   2   2      958.85      989.84     35.27 o 
  11   2   2       75.62       60.34     19.19 o 
  12   2   2        8.82        5.75     15.61 o 
  13   2   2       28.60       12.95     17.51 o 
  14   2   2      501.02      592.10     41.08 o 
  15   2   2        0.30       17.75     21.00 o 
  16   2   2      189.25      130.19     31.18 o 
  17   2   2       12.66       33.63     45.50 o 
  18   2   2      170.32      241.25     52.65 o 
  19   2   2        7.91        5.54     38.17 o 
   1   3   2    21901.49    21431.32    200.72 o 
   2   3   2      124.07      111.06     10.28 o 
   3   3   2     3782.99     3620.32     50.97 o 
   4   3   2      926.07      970.08     18.88 o 
   5   3   2     1402.98     1358.51     26.50 o 
   6   3   2      457.42      500.73     16.67 o 
   7   3   2     3218.92     3272.41     41.73 o 
   8   3   2        4.09       11.49      8.67 o 
   9   3   2     2578.75     2622.30     50.18 o 
  10   3   2      148.27      125.17     20.87 o 
  11   3   2     1917.09     1819.76     73.92 o 
  12   3   2       48.48       37.49     27.02 o 
  13   3   2      592.76      591.08     43.99 o 
  14   3   2      156.70      110.12     27.78 o 
  15   3   2       83.57       58.56     26.24 o 
  16   3   2       14.22        9.91     26.97 o 
  17   3   2      103.52       82.22     35.55 o 
  18   3   2        0.16      -32.60     32.60 o 
   0   4   2    23993.93    23818.52    367.46 o 
   1   4   2      271.20      356.13     16.03 o 
   2   4   2     6183.53     5277.52     64.61 o 
   3   4   2      385.45      427.32     17.63 o 
   4   4   2     9621.55     9227.08     85.92 o 
   5   4   2       21.25       21.92      7.11 o 
   6   4   2    13015.87    12402.96    120.59 o 
   7   4   2      348.31      380.30     21.02 o 
   8   4   2     7993.42     7699.74    128.51 o 
   9   4   2      696.68      708.78     38.07 o 
  10   4   2     4475.91     4365.65     98.88 o 
  11   4   2     1889.29     1704.92     65.05 o 
  12   4   2     1942.94     1804.41     69.32 o 
  13   4   2        5.01       53.29     25.30 o 
  14   4   2     1560.03     1630.16    107.90 o 
  15   4   2      361.99      362.32     51.86 o 
  16   4   2      980.74      915.11     69.56 o 
  17   4   2      187.56       81.21     38.57 o 
  18   4   2      527.07      511.32     63.05 o 
   1   5   2     1703.85     1575.51     33.66 o 
   2   5   2       10.07        3.06      8.68 o 
   3   5   2      736.46      725.37     23.67 o 
   4   5   2       19.64       30.93     10.81 o 
   5   5   2     1564.50     1484.73     37.16 o 
   6   5   2      369.84      391.15     23.31 o 
   7   5   2      399.99      417.30     25.73 o 
   8   5   2      169.57      182.37     22.90 o 
   9   5   2      316.38      318.38     38.58 o 
  10   5   2       28.55       14.94     28.20 o 
  11   5   2      403.95      384.08     37.52 o 
  12   5   2        6.45       11.28     21.82 o 
  13   5   2      778.94      825.96     55.30 o 
  14   5   2        2.10      -23.67     23.67 o 
  15   5   2       52.03      102.78     34.96 o 
  16   5   2        0.64       58.86     36.19 o 
  17   5   2       12.56        4.66     34.50 o 
   0   6   2     2245.04     2189.41     70.96 o 
   1   6   2        4.41        1.87     12.27 o 
   2   6   2      981.19     1058.93     36.88 o 
   3   6   2      180.41      215.74     22.30 o 
   4   6   2      616.85      665.75     34.61 o 
   5   6   2      212.98      215.61     22.77 o 
   6   6   2      546.87      562.99     34.29 o 
   7   6   2        0.23       -6.21     16.73 o 
   8   6   2      691.91      824.29     45.00 o 
   9   6   2        0.55        0.38     18.36 o 
  10   6   2      728.14      761.08     50.41 o 
  11   6   2       26.96       -7.43     23.83 o 
  12   6   2      151.77      143.05     31.27 o 
  13   6   2        0.74       12.17     25.63 o 
  14   6   2      347.75      209.74     37.80 o 
  15   6   2      176.06      164.71     42.16 o 
  16   6   2      188.74       59.98     40.80 o 
   1   7   2     1567.87     1542.81     52.59 o 
   2   7   2      124.08      113.46     20.34 o 
   3   7   2      889.91      947.08     58.49 o 
   4   7   2        0.86      -14.41     14.41 o 
   5   7   2     1089.30     1134.02     47.34 o 
   6   7   2       67.81       59.69     19.40 o 
   7   7   2      193.77      150.53     24.34 o 
   8   7   2        2.84      -17.89     17.89 o 
   9   7   2      231.03      229.87     47.16 o 
  10   7   2        0.14        4.81     23.84 o 
  11   7   2       74.20       47.29     25.74 o 
  12   7   2        3.23        9.13     27.82 o 
  13   7   2       63.65       52.56     31.42 o 
  14   7   2        7.32       14.80     35.26 o 
  15   7   2        8.27       27.99     50.98 o 
   0   8   2      521.91      486.77     49.63 o 
   1   8   2        6.68       -8.80     16.45 o 
   2   8   2      476.08      517.98     40.36 o 
   3   8   2      201.94      169.35     27.04 o 
   4   8   2      589.83      665.17     44.53 o 
   5   8   2      197.73      163.14     29.03 o 
   6   8   2      553.05      596.89     55.17 o 
   7   8   2       68.54       46.97     22.77 o 
   8   8   2      424.34      462.13     48.59 o 
   9   8   2       31.71       81.72     26.57 o 
  10   8   2      503.59      469.31     46.23 o 
  11   8   2      106.59       81.58     37.39 o 
  12   8   2       54.81       29.50     32.90 o 
  13   8   2       77.80       51.42     37.01 o 
   1   9   2        0.29       -2.16     18.76 o 
   2   9   2        0.31      -15.93     17.54 o 
   3   9   2        8.20       14.00     20.29 o 
   4   9   2        1.35        5.45     22.58 o 
   5   9   2      100.36       42.74     27.36 o 
   6   9   2       33.14        2.26     22.88 o 
   7   9   2      231.64      236.12     45.04 o 
   8   9   2        2.09      -10.95     28.99 o 
   9   9   2        3.38       -1.61     29.69 o 
  10   9   2       15.10       26.76     34.23 o 
  11   9   2        3.55      -19.82     34.17 o 
   0  10   2      605.36      818.75     77.72 o 
   1  10   2       11.67        0.23     22.14 o 
   2  10   2      360.48      271.35     36.09 o 
   3  10   2        6.29       -0.41     23.53 o 
   4  10   2      335.07      386.34     44.58 o 
   5  10   2        0.14        5.77     23.97 o 
   6  10   2      297.22      254.88     46.03 o 
   7  10   2       56.47       39.38     30.34 o 
   8  10   2      204.67      195.81     60.25 o 
   1  11   2      110.33      127.46     34.17 o 
   2  11   2        7.34      -33.46     43.86 o 
   1   1   3     5139.67     4800.56     54.89 o 
   2   1   3     4897.14     4985.12     47.48 o 
   3   1   3     1340.17     1277.42     18.49 o 
   4   1   3      776.65      793.96     15.91 o 
   5   1   3     2904.52     2719.44     34.61 o 
   6   1   3      990.34     1044.89     22.29 o 
   7   1   3       56.09       88.40      9.26 o 
   8   1   3        4.52       26.66      6.62 o 
   9   1   3     1350.98     1473.88     27.15 o 
  10   1   3      130.26      102.64     13.04 o 
  11   1   3       29.08       22.78     15.26 o 
  12   1   3      139.91       87.49     19.36 o 
  13   1   3       84.86       89.49     20.47 o 
  14   1   3     1144.76     1181.05     50.04 o 
  15   1   3      732.02      749.13     44.39 o 
  16   1   3       21.12       17.14     29.24 o 
  17   1   3      332.31      356.05     47.80 o 
  18   1   3      127.99       70.09     36.30 o 
  19   1   3      100.21       61.18     41.79 o 
   0   2   3    18926.23    18384.58    216.45 o 
   1   2   3    10590.37    10343.61     91.93 o 
   2   2   3     6216.46     6325.92     56.21 o 
   3   2   3     2822.80     2785.98     29.96 o 
   4   2   3     5908.51     5855.52     58.54 o 
   5   2   3      578.72      598.36     18.22 o 
   6   2   3       53.87       37.78      6.30 o 
   7   2   3     1477.89     1661.59     25.58 o 
   8   2   3     3246.52     3176.86     54.11 o 
   9   2   3      325.03      311.57     16.35 o 
  10   2   3      564.59      531.03     26.74 o 
  11   2   3     1501.39     1449.57     47.41 o 
  12   2   3      145.70      194.06     23.28 o 
  13   2   3        5.75       25.91     18.26 o 
  14   2   3       83.85       70.61     22.54 o 
  15   2   3      189.39      220.95     33.75 o 
  16   2   3        7.65       -5.53     26.35 o 
  17   2   3      202.33      268.06     51.32 o 
  18   2   3       96.30      102.72     59.73 o 
   1   3   3    39780.59    39350.10    326.84 o 
   2   3   3      205.10      238.35     12.13 o 
   3   3   3    13001.84    12024.47    102.58 o 
   4   3   3      117.43      108.14      8.86 o 
   5   3   3    14633.14    14677.90    121.06 o 
   6   3   3      441.60      484.86     16.49 o 
   7   3   3    10020.77     9622.50    101.60 o 
   8   3   3       78.92       64.17     11.22 o 
   9   3   3     7834.74     8154.55    102.23 o 
  10   3   3      265.13      212.82     33.24 o 
  11   3   3     3480.28     3537.33     76.70 o 
  12   3   3       81.11      138.28     24.21 o 
  13   3   3     3297.79     3179.82     89.07 o 
  14   3   3        2.09      -18.70     21.13 o 
  15   3   3     1612.25     1722.92     83.22 o 
  16   3   3      157.77      124.25     35.64 o 
  17   3   3      698.35      750.65     74.09 o 
  18   3   3       26.54       33.90     39.84 o 
   0   4   3      249.92      257.01     23.34 o 
   1   4   3       54.00       62.96      9.54 o 
   2   4   3     2951.76     2933.12     44.43 o 
   3   4   3      446.51      440.91     16.63 o 
   4   4   3      778.07      809.96     23.24 o 
   5   4   3      253.29      290.20     16.27 o 
   6   4   3     1113.95     1149.51     26.30 o 
   7   4   3      397.87      381.68     23.56 o 
   8   4   3        4.89        0.01     11.92 o 
   9   4   3        3.83       -2.50     13.07 o 
  10   4   3       12.88        0.19     17.53 o 
  11   4   3       57.73       76.93     22.41 o 
  12   4   3       85.85       94.83     25.21 o 
  13   4   3        2.03        8.92     22.20 o 
  14   4   3       70.17       68.53     32.06 o 
  15   4   3       71.75       79.20     32.04 o 
  16   4   3       26.39       15.43     35.16 o 
  17   4   3       89.14      167.76     47.37 o 
   1   5   3     8802.12     8611.06    100.99 o 
   2   5   3      291.17      320.03     17.71 o 
   3   5   3     1830.75     1876.49     41.87 o 
   4   5   3       45.51       31.79      9.25 o 
   5   5   3     2737.35     2759.55     53.02 o 
   6   5   3      499.83      585.92     28.63 o 
   7   5   3     1822.23     1785.95     52.51 o 
   8   5   3      330.23      327.38     40.89 o 
   9   5   3     1409.67     1428.93     59.19 o 
  10   5   3      465.80      456.58     38.47 o 
  11   5   3      749.38      837.31     51.40 o 
  12   5   3       30.89       34.46     24.68 o 
  13   5   3      238.51      179.19     32.61 o 
  14   5   3        5.89       23.32     28.25 o 
  15   5   3      288.61      345.98     49.01 o 
  16   5   3      116.04       60.14     35.46 o 
  17   5   3      170.63      194.04     51.42 o 
   0   6   3      282.66      258.78     46.33 o 
   1   6   3      207.05      213.15     19.95 o 
   2   6   3       25.52       30.16     13.85 o 
   3   6   3       39.66       17.70     13.76 o 
   4   6   3        9.08        9.46     13.24 o 
   5   6   3      399.99      366.47     27.75 o 
   6   6   3        0.14        6.30     15.32 o 
   7   6   3      248.26      269.17     32.37 o 
   8   6   3       57.98       49.47     19.61 o 
   9   6   3       50.24       45.72     22.31 o 
  10   6   3        3.95        3.67     21.12 o 
  11   6   3      407.94      455.81     52.63 o 
  12   6   3        0.86        3.69     23.53 o 
  13   6   3      125.39      105.95     42.28 o 
  14   6   3       10.92        1.15     29.32 o 
  15   6   3      231.09      276.37     68.44 o 
  16   6   3       18.64       22.37     34.31 o 
   1   7   3     5020.44     4812.42     90.77 o 
   2   7   3        8.51       31.61     16.51 o 
   3   7   3     3387.77     3147.39     76.78 o 
   4   7   3       18.69       15.00     15.98 o 
   5   7   3     1732.03     1692.45     64.68 o 
   6   7   3       28.58        9.75     16.56 o 
   7   7   3      904.44      839.03     54.56 o 
   8   7   3       13.08      -18.38     18.38 o 
   9   7   3     1476.25     1507.36     64.36 o 
  10   7   3        2.92       -4.24     23.74 o 
  11   7   3      731.53      825.87     57.41 o 
  12   7   3       72.10       42.88     30.04 o 
  13   7   3      245.23      232.68     71.83 o 
  14   7   3       70.66       54.59     35.39 o 
   0   8   3      423.27      436.43     49.58 o 
   1   8   3      115.83       96.62     21.80 o 
   2   8   3      493.63      520.77     36.76 o 
   3   8   3      166.89      166.04     27.88 o 
   4   8   3      468.57      540.28     41.59 o 
   5   8   3      107.86       57.49     20.83 o 
   6   8   3      323.02      392.46     45.34 o 
   7   8   3       41.96      -13.29     19.11 o 
   8   8   3      243.35      213.42     32.69 o 
   9   8   3        2.55        0.57     23.27 o 
  10   8   3      423.41      284.14     40.43 o 
  11   8   3        0.49      -12.31     27.60 o 
  12   8   3      283.98      285.81     60.29 o 
  13   8   3        1.39      -24.79     35.17 o 
   1   9   3      301.81      272.38     31.72 o 
   2   9   3        3.64       12.84     20.62 o 
   3   9   3      191.30      153.20     27.11 o 
   4   9   3       13.33       -1.69     21.42 o 
   5   9   3       50.59       85.10     26.85 o 
   6   9   3       18.46       25.04     24.64 o 
   7   9   3       58.01       59.21     26.71 o 
   8   9   3       83.52       32.54     28.99 o 
   9   9   3        4.38       39.81     31.04 o 
  10   9   3        7.03        8.66     35.00 o 
  11   9   3       21.54      -16.29     38.58 o 
   0  10   3      318.49      349.19     53.93 o 
   1  10   3        0.01       -4.12     22.17 o 
   2  10   3      268.79      270.42     35.12 o 
   3  10   3        8.34      -23.15     23.15 o 
   4  10   3      187.68      172.58     32.27 o 
   5  10   3        0.11      -17.54     23.43 o 
   6  10   3      198.86      128.84     33.66 o 
   7  10   3        4.39       16.04     29.56 o 
   8  10   3      185.90      171.82     41.33 o 
   1  11   3      605.10      674.76     77.00 o 
   0   0   4     1250.95     1080.34     37.09 o 
   1   0   4      100.87      117.59     10.04 o 
   2   0   4     1027.36     1016.22     21.84 o 
   3   0   4    11746.94    11670.92    129.38 o 
   4   0   4     1871.87     1767.83     33.06 o 
   5   0   4     1189.34     1336.04     28.43 o 
   6   0   4     9983.00     9399.91    118.04 o 
   7   0   4      571.80      564.94     30.62 o 
   8   0   4     2230.30     2144.62     49.81 o 
   9   0   4      315.96      279.06     22.30 o 
  10   0   4     4944.29     4982.80     96.87 o 
  11   0   4      983.19      891.79     54.11 o 
  12   0   4      818.01      909.65     94.98 o 
  13   0   4      798.14      754.44     81.65 o 
  14   0   4     2026.62     1858.40    162.36 o 
  15   0   4       33.61       85.20     38.77 o 
  16   0   4     1052.23     1078.21     93.99 o 
  17   0   4        5.77       -3.38     37.71 o 
  18   0   4      210.14      244.18     60.01 o 
  19   0   4       67.96       64.55     64.51 o 
   1   1   4     2088.25     2176.33     23.72 o 
   2   1   4     2674.04     2633.81     29.25 o 
   3   1   4     5250.81     5113.60     47.34 o 
   4   1   4       88.12      101.03      6.77 o 
   5   1   4     7977.17     7836.73     70.80 o 
   6   1   4        1.24       -2.93      5.66 o 
   7   1   4     7393.58     7125.96     79.78 o 
   8   1   4      598.26      642.66     20.14 o 
   9   1   4     1371.10     1384.37     30.51 o 
  10   1   4      854.59      830.76     26.53 o 
  11   1   4      671.20      713.42     36.78 o 
  12   1   4      341.04      410.00     29.97 o 
  13   1   4      770.20      797.47     41.06 o 
  14   1   4      456.22      505.28     49.16 o 
  15   1   4      105.79      121.39     31.67 o 
  16   1   4      537.54      569.92     55.65 o 
  17   1   4       75.56       88.33     36.61 o 
  18   1   4      282.15      280.38     48.97 o 
  19   1   4      134.39      113.87     46.35 o 
   0   2   4       13.09       12.63      7.16 o 
   1   2   4     2595.55     2510.22     29.78 o 
   2   2   4      412.65      430.82     11.62 o 
   3   2   4       40.39       41.63      5.71 o 
   4   2   4      287.60      292.31     10.81 o 
   5   2   4      642.08      680.90     16.64 o 
   6   2   4     1407.87     1354.74     24.25 o 
   7   2   4       97.29      104.18      8.28 o 
   8   2   4      785.67      807.27     23.09 o 
   9   2   4      219.84      264.99     16.97 o 
  10   2   4      729.43      782.31     28.84 o 
  11   2   4      884.69      951.69     37.12 o 
  12   2   4      239.24      248.38     44.88 o 
  13   2   4      115.72       63.42     35.75 o 
  14   2   4      553.97      513.42     43.93 o 
  15   2   4        3.71        6.89     25.99 o 
  16   2   4      267.41      211.93     40.95 o 
  17   2   4        0.01       16.53     33.28 o 
  18   2   4      109.57       52.99     38.63 o 
   1   3   4      119.53      143.76      9.87 o 
   2   3   4      286.49      320.44     12.63 o 
   3   3   4     1544.53     1549.04     22.92 o 
   4   3   4       32.62       20.32      6.13 o 
   5   3   4      704.48      686.31     17.64 o 
   6   3   4      423.96      428.62     17.13 o 
   7   3   4     1010.51     1013.25     25.57 o 
   8   3   4      496.99      534.33     25.80 o 
   9   3   4     1052.03     1091.65     33.39 o 
  10   3   4      312.05      237.48     29.57 o 
  11   3   4       24.54       25.81     17.36 o 
  12   3   4       60.00       55.79     31.26 o 
  13   3   4        0.01      -18.86     21.73 o 
  14   3   4      103.00       26.96     25.39 o 
  15   3   4       66.24       24.38     32.09 o 
  16   3   4      312.93      373.61     53.46 o 
  17   3   4       57.14      108.15     41.28 o 
  18   3   4      172.09      215.79     53.10 o 
   0   4   4    27537.37    25931.44    291.29 o 
   1   4   4     6658.16     6785.81     73.56 o 
   2   4   4    19347.86    18124.11    156.23 o 
   3   4   4       53.85       77.75     12.16 o 
   4   4   4    15665.74    14798.90    128.37 o 
   5   4   4        8.46       21.78      8.06 o 
   6   4   4    13313.34    13209.91    123.30 o 
   7   4   4       53.35       41.94     12.22 o 
   8   4   4    12109.61    11776.96    143.40 o 
   9   4   4        0.20        4.66     13.18 o 
  10   4   4     6973.81     6978.50    146.04 o 
  11   4   4       85.32       36.01     19.99 o 
  12   4   4     3500.12     3659.35    107.07 o 
  13   4   4       92.59       51.40     27.16 o 
  14   4   4     1569.89     1895.00    103.38 o 
  15   4   4        8.79        0.41     27.15 o 
  16   4   4      949.15      885.07     80.79 o 
  17   4   4       25.27       -3.50     37.56 o 
   1   5   4       68.60       91.27     13.05 o 
   2   5   4       19.16       21.00     10.07 o 
   3   5   4      750.10      801.25     26.29 o 
   4   5   4      106.36      104.40     12.78 o 
   5   5   4     1201.25     1242.71     31.50 o 
   6   5   4       12.13       -0.20     13.67 o 
   7   5   4       66.95       33.56     16.24 o 
   8   5   4        1.31       35.21     17.58 o 
   9   5   4      289.66      273.91     30.09 o 
  10   5   4        7.88        1.59     19.99 o 
  11   5   4      147.12      170.27     27.21 o 
  12   5   4      115.02      137.00     33.06 o 
  13   5   4       21.89       23.00     28.20 o 
  14   5   4       69.52       80.48     44.92 o 
  15   5   4       26.03       98.48     49.03 o 
  16   5   4       85.42       70.05     41.82 o 
  17   5   4        3.10      -17.13     40.67 o 
   0   6   4     2175.62     2283.54     76.13 o 
   1   6   4      196.20      172.53     18.85 o 
   2   6   4      864.57      786.65     33.07 o 
   3   6   4      198.14      159.75     18.95 o 
   4   6   4      751.49      785.09     41.10 o 
   5   6   4       22.07       20.77     16.03 o 
   6   6   4     1066.19     1106.23     48.17 o 
   7   6   4       59.93       67.24     20.52 o 
   8   6   4     1832.86     1744.46     66.00 o 
   9   6   4       70.54       53.59     22.84 o 
  10   6   4     2272.42     2429.67     85.45 o 
  11   6   4       45.53      -12.86     25.39 o 
  12   6   4      769.24      825.86     72.79 o 
  13   6   4       45.99       94.42     35.26 o 
  14   6   4      318.54      309.58     45.72 o 
  15   6   4        8.47       -1.26     32.90 o 
  16   6   4      192.89      228.22     66.91 o 
   1   7   4      169.79      129.32     20.49 o 
   2   7   4        1.48        9.43     15.68 o 
   3   7   4       17.07       22.93     16.17 o 
   4   7   4      169.04      176.84     23.42 o 
   5   7   4       51.20       37.78     16.56 o 
   6   7   4      504.83      473.21     40.79 o 
   7   7   4      430.74      480.20     41.36 o 
   8   7   4      608.74      610.33     43.27 o 
   9   7   4       19.76      -20.18     20.18 o 
  10   7   4      116.23      103.42     28.91 o 
  11   7   4       10.05       11.24     29.11 o 
  12   7   4      105.68      121.04     53.10 o 
  13   7   4        4.26      -26.07     31.61 o 
  14   7   4       22.42      111.59     39.51 o 
   0   8   4        6.19       13.97     24.50 o 
   1   8   4       19.91       16.31     17.93 o 
   2   8   4        3.12       -8.19     18.82 o 
   3   8   4       44.18       22.50     21.45 o 
   4   8   4       12.80       -4.22     17.98 o 
   5   8   4       65.50       60.13     22.02 o 
   6   8   4       35.76       27.72     20.04 o 
   7   8   4        1.26       -4.74     22.41 o 
   8   8   4       49.27       38.21     24.93 o 
   9   8   4        2.82        9.04     24.68 o 
  10   8   4      114.25      110.64     36.71 o 
  11   8   4       47.24       54.46     35.40 o 
  12   8   4        6.32        5.71     35.83 o 
  13   8   4        7.83       60.25     38.43 o 
   1   9   4       61.58       24.91     22.14 o 
   2   9   4       11.60        2.06     20.06 o 
   3   9   4       21.65       28.72     21.96 o 
   4   9   4        0.06      -20.49     20.49 o 
   5   9   4       41.77       49.35     24.88 o 
   6   9   4       31.14       32.11     24.93 o 
   7   9   4        4.98      -17.01     26.37 o 
   8   9   4       20.47       29.24     26.83 o 
   9   9   4        4.00      -14.81     30.60 o 
  10   9   4       27.11       40.54     40.73 o 
   0  10   4      111.78      157.72     43.54 o 
   1  10   4        0.49      -20.87     22.47 o 
   2  10   4       93.33       40.54     26.11 o 
   3  10   4        0.02      -15.70     23.73 o 
   4  10   4      202.48      194.75     34.51 o 
   5  10   4        4.67      -26.12     26.12 o 
   6  10   4      167.27      129.80     35.64 o 
   7  10   4        5.60      -17.43     30.44 o 
   1   1   5     4736.10     4601.45     40.36 o 
   2   1   5      231.66      224.79      8.81 o 
   3   1   5     1655.55     1515.43     19.71 o 
   4   1   5       20.66       20.43      5.03 o 
   5   1   5     7616.53     7769.60     65.61 o 
   6   1   5      739.60      769.47     17.64 o 
   8   1   5       31.17       22.09      7.58 o 
   9   1   5     1248.65     1289.68     39.45 o 
  10   1   5     1047.29     1091.92     32.51 o 
  11   1   5       72.56       77.29     14.59 o 
  12   1   5      678.68      675.68     40.87 o 
  13   1   5     1679.04     1813.18     88.31 o 
  14   1   5        3.05       -9.62     22.80 o 
  15   1   5      330.78      384.05     45.43 o 
  16   1   5      826.21      818.62     77.21 o 
  17   1   5      388.55      321.99     48.32 o 
  18   1   5      175.87      297.26     61.07 o 
   0   2   5     4294.20     4353.26     66.66 o 
   1   2   5      512.55      554.82     12.28 o 
   2   2   5     3993.39     4018.83     40.23 o 
   3   2   5      214.14      249.69     10.54 o 
   4   2   5     1163.59     1182.02     20.76 o 
   5   2   5        4.10       10.51      5.69 o 
   6   2   5      718.98      720.03     21.06 o 
   7   2   5     2600.73     2643.06     38.23 o 
   8   2   5      699.14      723.09     22.60 o 
   9   2   5      367.01      409.55     23.31 o 
  10   2   5        0.18        2.22     10.47 o 
  11   2   5        4.32       -4.25     15.83 o 
  12   2   5      541.83      600.34     42.20 o 
  13   2   5      137.57       89.71     28.64 o 
  14   2   5       12.24       10.92     26.52 o 
  15   2   5       27.81       19.08     27.33 o 
  16   2   5        2.11       16.45     29.04 o 
  17   2   5       90.80       54.11     38.90 o 
  18   2   5        5.44       52.99     39.91 o 
   1   3   5     9926.56     9498.76     91.48 o 
   2   3   5     1157.18     1327.71     26.44 o 
   3   3   5     7957.49     7629.94     73.05 o 
   4   3   5     2390.15     2561.13     36.55 o 
   5   3   5    12339.88    12043.86    115.06 o 
   6   3   5      496.30      484.76     18.55 o 
   7   3   5     4307.28     4155.65     53.88 o 
   8   3   5      274.18      275.80     19.27 o 
   9   3   5     6866.27     6979.77    108.16 o 
  10   3   5        4.18      -12.52     12.52 o 
  11   3   5     3129.16     3077.73     83.64 o 
  12   3   5       83.39       87.91     24.03 o 
  13   3   5     1547.13     1689.36     79.47 o 
  14   3   5      430.86      416.06     53.45 o 
  15   3   5     1082.67     1009.24    118.83 o 
  16   3   5       79.87       31.67     34.27 o 
  17   3   5      530.11      551.82     68.77 o 
  18   3   5       84.13       63.67     43.60 o 
   0   4   5     2099.66     2017.79     44.51 o 
   1   4   5      919.08      859.97     27.92 o 
   2   4   5     3153.13     3143.39     41.86 o 
   3   4   5       54.00       58.30      8.57 o 
   4   4   5     2124.65     2029.88     40.08 o 
   5   4   5       69.09       87.85     10.71 o 
   6   4   5     1261.00     1312.62     31.55 o 
   7   4   5       16.44        3.88     10.46 o 
   8   4   5      563.73      570.25     30.50 o 
   9   4   5       34.31        6.24     16.88 o 
  10   4   5     1306.22     1341.55     57.02 o 
  11   4   5        2.15       -1.33     21.69 o 
  12   4   5      772.65      724.74     63.52 o 
  13   4   5        9.02       16.68     25.56 o 
  14   4   5      132.19      150.44     41.51 o 
  15   4   5       22.64       30.37     35.27 o 
  16   4   5       91.50       32.18     39.50 o 
  17   4   5       71.42       68.84     42.92 o 
   1   5   5     4951.09     5008.33     69.36 o 
   2   5   5      352.15      368.39     22.80 o 
   3   5   5     3393.43     3173.59     50.59 o 
   4   5   5      715.91      763.83     23.78 o 
   5   5   5     1606.32     1697.30     37.97 o 
   6   5   5      602.41      595.62     26.41 o 
   7   5   5      857.74      922.66     49.59 o 
   8   5   5      903.10      900.45     44.60 o 
   9   5   5     1733.48     1772.54     65.59 o 
  10   5   5        0.71       -5.41     21.44 o 
  11   5   5      812.69      717.50     55.66 o 
  12   5   5       74.36       88.14     29.90 o 
  13   5   5      339.78      427.18     48.35 o 
  14   5   5       48.05       29.61     34.01 o 
  15   5   5      278.08      251.08     53.29 o 
  16   5   5       68.06       11.52     37.89 o 
   0   6   5     7527.36     7804.41    219.81 o 
   1   6   5      164.98      128.59     17.12 o 
   2   6   5     3025.69     2710.76     56.96 o 
   3   6   5       18.56       34.24     14.32 o 
   4   6   5     2395.34     2532.31     56.87 o 
   5   6   5       25.59       45.48     17.45 o 
   6   6   5     2336.72     2363.14     88.43 o 
   7   6   5      200.35      148.07     24.59 o 
   8   6   5     3056.18     3161.74     81.64 o 
   9   6   5      315.00      366.32     37.11 o 
  10   6   5      870.64      812.40     59.33 o 
  11   6   5       68.89       59.55     30.80 o 
  12   6   5      827.17      863.62     66.09 o 
  13   6   5      119.41      137.53     37.01 o 
  14   6   5      218.21      139.04     41.60 o 
  15   6   5       93.95      143.36     48.58 o 
   1   7   5     2380.70     2427.01     63.46 o 
   2   7   5        0.02       -6.59     14.84 o 
   3   7   5     1183.00     1172.26     47.42 o 
   4   7   5       84.54       79.04     19.88 o 
   5   7   5     1385.63     1467.95     53.80 o 
   6   7   5       44.66       16.82     17.87 o 
   7   7   5     1097.33     1153.33     78.76 o 
   8   7   5      167.87      106.67     25.77 o 
   9   7   5      779.55      757.22     53.80 o 
  10   7   5      130.99       90.32     32.98 o 
  11   7   5      486.92      551.95     56.37 o 
  12   7   5       21.07       16.51     31.43 o 
  13   7   5      277.36      220.77     44.17 o 
  14   7   5        0.28      -12.27     35.17 o 
   0   8   5      279.49      294.18     43.62 o 
   1   8   5        2.14       20.01     18.34 o 
   2   8   5      531.28      496.35     40.13 o 
   3   8   5       59.54       17.48     19.58 o 
   4   8   5      639.07      651.72     62.53 o 
   5   8   5        1.14       -8.98     18.21 o 
   6   8   5      255.11      204.72     28.53 o 
   7   8   5        0.28        3.72     22.40 o 
   8   8   5        0.79        8.66     23.58 o 
   9   8   5        1.32      -24.42     24.42 o 
  10   8   5       14.15        1.36     34.58 o 
  11   8   5        7.92      -19.07     31.50 o 
  12   8   5       54.77       19.51     36.48 o 
   1   9   5        3.65       32.69     21.81 o 
   2   9   5       28.72       15.14     21.24 o 
   3   9   5        2.80      -21.50     21.50 o 
   4   9   5       20.98       36.94     28.97 o 
   5   9   5       16.05        1.71     23.73 o 
   6   9   5       91.50       67.41     27.52 o 
   7   9   5        4.39      -15.95     23.92 o 
   8   9   5       40.33       43.95     34.23 o 
   9   9   5       10.32        1.14     33.20 o 
  10   9   5      115.80      131.50     46.31 o 
   0  10   5       31.46       42.81     36.27 o 
   1  10   5        6.47        1.53     24.74 o 
   2  10   5       24.23       10.54     24.57 o 
   3  10   5       19.25       25.01     25.70 o 
   4  10   5       20.71       50.83     26.46 o 
   5  10   5        0.27       20.24     28.61 o 
   6  10   5        0.94        0.41     29.84 o 
   7  10   5        0.47       -0.71     36.93 o 
   0   0   6    36048.21    34733.21    478.90 o 
   1   0   6     1027.50     1110.25     25.51 o 
   2   0   6    25858.41    25452.32    266.98 o 
   3   0   6     2441.56     2715.95     45.06 o 
   4   0   6    12573.68    12926.30    148.83 o 
   6   0   6     7575.02     7439.14     93.92 o 
   7   0   6     6974.76     7225.62     98.50 o 
   8   0   6     4665.43     4417.21     80.43 o 
   9   0   6     1075.08     1047.54     52.37 o 
  10   0   6     1612.71     1531.99     69.11 o 
  11   0   6     1403.53     1410.76     61.73 o 
  12   0   6     6059.62     5408.82    199.75 o 
  13   0   6        7.15       33.97     30.49 o 
  14   0   6     1415.94     1541.16    136.57 o 
  15   0   6       71.83        4.62     35.34 o 
  16   0   6     1110.42     1315.54    102.95 o 
  17   0   6      282.43      267.34     57.65 o 
  18   0   6      360.87      300.93     81.64 o 
   1   1   6    17987.52    18147.76    130.49 o 
   2   1   6     2809.93     3026.05     32.73 o 
   3   1   6    10758.45    10498.41     81.87 o 
   4   1   6       12.38       18.60      5.13 o 
   5   1   6     7636.99     7484.38     67.67 o 
   6   1   6      280.27      330.34     14.04 o 
   7   1   6     5791.06     5893.04     59.43 o 
   8   1   6        1.13       -0.55      7.32 o 
   9   1   6     4676.30     4546.42     66.88 o 
  10   1   6      199.23      185.25     17.12 o 
  11   1   6     5065.75     5091.75    107.47 o 
  12   1   6       69.78       23.91     20.51 o 
  13   1   6      949.57      959.86     55.93 o 
  14   1   6       22.62       34.69     25.51 o 
  15   1   6      736.14      801.27     63.57 o 
  16   1   6        1.68       23.93     29.49 o 
  17   1   6      187.11      183.20     44.79 o 
  18   1   6        0.32       -9.99     33.86 o 
   0   2   6      998.01      895.61     21.96 o 
   1   2   6      470.06      518.14     13.56 o 
   2   2   6     5577.14     5782.41     49.57 o 
   3   2   6     1143.08     1325.02     22.83 o 
   4   2   6     6205.67     6168.22     58.13 o 
   5   2   6       15.02        9.91      5.98 o 
   6   2   6     4978.77     5041.93     55.23 o 
   7   2   6      115.80      131.84     10.53 o 
   8   2   6     1716.78     1652.26     35.25 o 
   9   2   6       53.57       50.40     14.06 o 
  10   2   6     1430.27     1382.36     44.56 o 
  11   2   6      396.13      386.73     36.77 o 
  12   2   6      916.70      880.95     65.94 o 
  13   2   6      109.09       45.67     25.51 o 
  14   2   6      394.11      406.38     46.76 o 
  15   2   6       56.17       42.98     28.52 o 
  16   2   6      542.35      607.05    100.10 o 
  17   2   6       88.37       81.25     39.42 o 
  18   2   6      128.55      113.76     48.49 o 
   1   3   6       81.46       61.13      7.78 o 
   2   3   6       10.16        2.41      5.84 o 
   3   3   6       39.00       24.74      7.12 o 
   4   3   6     1361.47     1389.21     29.39 o 
   5   3   6      134.88      170.37     11.13 o 
   6   3   6        0.84       -2.15      7.32 o 
   7   3   6        8.29       13.77     10.09 o 
   8   3   6        3.46       -3.48     11.34 o 
   9   3   6        0.05       -5.29     15.14 o 
  10   3   6        7.99      -16.41     16.41 o 
  11   3   6      211.79      212.50     30.11 o 
  12   3   6      165.79      162.60     31.73 o 
  13   3   6      157.20      136.71     31.38 o 
  14   3   6        0.55       -1.04     27.43 o 
  15   3   6       27.94       26.33     35.14 o 
  16   3   6      123.87       59.08     37.38 o 
  17   3   6       78.48       95.47     43.23 o 
   0   4   6     1687.99     1642.46     41.30 o 
   1   4   6      555.12      549.41     18.46 o 
   2   4   6     8562.20     8476.08     83.75 o 
   3   4   6      138.73      132.53     11.38 o 
   4   4   6     2031.54     1980.26     33.60 o 
   5   4   6      166.60      180.72     15.06 o 
   6   4   6     1122.21     1101.32     31.99 o 
   7   4   6     1731.70     1776.17     43.55 o 
   8   4   6      217.40      241.49     23.11 o 
   9   4   6      477.45      480.20     54.37 o 
  10   4   6     1898.22     1808.34    103.25 o 
  11   4   6       17.00       48.39     24.69 o 
  12   4   6      323.18      380.67     42.49 o 
  13   4   6      728.31      669.74     65.40 o 
  14   4   6      581.29      607.63     99.67 o 
  15   4   6      304.53      381.34     57.53 o 
  16   4   6      289.83      264.78     52.55 o 
  17   4   6      195.50      189.45     50.84 o 
   1   5   6      238.60      281.00     19.72 o 
   2   5   6        0.35       -9.85      9.85 o 
   3   5   6      302.23      328.84     19.70 o 
   4   5   6      358.21      413.11     22.54 o 
   5   5   6       21.29       14.71      9.84 o 
   6   5   6      261.92      273.05     23.35 o 
   7   5   6        0.23      -12.89     14.86 o 
   8   5   6       84.98       19.40     23.45 o 
   9   5   6       29.24       38.83     24.83 o 
  10   5   6       37.55       38.84     24.71 o 
  11   5   6       30.19       42.60     27.44 o 
  12   5   6        3.85      -19.43     23.99 o 
  13   5   6        6.47       11.37     31.53 o 
  14   5   6       21.12       26.94     34.27 o 
  15   5   6        0.60      -27.42     32.26 o 
  16   5   6        4.43      -25.31     36.51 o 
   0   6   6      567.23      587.38     45.71 o 
   1   6   6     1101.25     1080.50     38.68 o 
   2   6   6     1223.88     1292.44     41.97 o 
   3   6   6      250.35      267.51     20.71 o 
   4   6   6      821.13      820.34     44.87 o 
   5   6   6      190.27      192.22     22.44 o 
   6   6   6     1278.18     1415.30     63.32 o 
   7   6   6       29.50       42.25     19.23 o 
   8   6   6      385.60      442.33     40.58 o 
   9   6   6        4.00        4.83     23.10 o 
  10   6   6      422.54      451.45     47.66 o 
  11   6   6       29.30      -18.90     25.95 o 
  12   6   6      191.28      198.27     49.07 o 
  13   6   6       54.62       49.42     35.46 o 
  14   6   6      237.29      121.86     44.61 o 
  15   6   6       54.09       54.45     40.44 o 
   1   7   6     2448.46     2424.57     64.60 o 
   2   7   6       26.73       36.70     16.57 o 
   3   7   6      983.00     1081.70     46.90 o 
   4   7   6        0.00       -5.75     16.34 o 
   5   7   6      140.95      131.44     23.43 o 
   6   7   6       64.70       44.86     19.92 o 
   7   7   6      440.57      416.12     40.44 o 
   8   7   6        2.08       19.22     23.76 o 
   9   7   6      355.72      355.87     54.81 o 
  10   7   6       61.83       29.94     31.53 o 
  11   7   6       75.36       67.71     33.06 o 
  12   7   6        1.74        4.68     31.13 o 
  13   7   6        4.99       55.57     39.14 o 
  14   7   6        8.98       65.60     42.66 o 
   0   8   6     2109.53     2226.85     97.27 o 
   1   8   6      111.65       41.31     20.22 o 
   2   8   6      984.11      948.98     57.52 o 
   3   8   6       17.61        1.67     19.06 o 
   4   8   6      947.23     1099.52     52.41 o 
   5   8   6       38.38       27.77     20.90 o 
   6   8   6      628.30      595.17     44.54 o 
   7   8   6       55.36       77.34     31.35 o 
   8   8   6      434.39      522.30     52.75 o 
   9   8   6      114.22       80.21     37.37 o 
  10   8   6      324.69      388.84     51.27 o 
  11   8   6      173.34       81.96     54.88 o 
  12   8   6      436.52      588.58     64.48 o 
   1   9   6       36.74       66.81     23.97 o 
   2   9   6       33.48        6.19     21.74 o 
   3   9   6       44.94       46.76     26.54 o 
   4   9   6        3.42        1.36     23.86 o 
   5   9   6      136.53       93.87     27.99 o 
   6   9   6        9.19       -6.89     35.21 o 
   7   9   6        1.13      -17.85     27.75 o 
   8   9   6        0.03      -32.91     32.91 o 
   9   9   6        1.11       22.21     35.28 o 
  10   9   6        9.04       40.02     40.74 o 
   0  10   6      350.45      322.11     56.01 o 
   1  10   6        0.06       -0.85     25.42 o 
   2  10   6      271.38      235.19     36.24 o 
   3  10   6        6.38      -19.27     23.87 o 
   4  10   6      494.05      611.93     50.57 o 
   5  10   6        3.84       45.50     36.39 o 
   6  10   6      256.73      381.19     60.10 o 
   1   1   7    10544.83     9992.76     81.83 o 
   2   1   7     1645.77     1754.10     25.36 o 
   3   1   7     9306.35     8758.92     73.50 o 
   4   1   7     2080.27     2374.36     28.63 o 
   5   1   7    14541.33    14106.39    115.69 o 
   6   1   7      157.09      195.93     10.83 o 
   7   1   7     7483.65     7380.58     73.89 o 
   8   1   7      109.60      118.47     14.80 o 
   9   1   7     7219.19     7192.30    103.14 o 
  10   1   7      437.27      417.30     43.55 o 
  11   1   7     5997.99     5689.10    112.22 o 
  12   1   7        5.74       -9.58     18.67 o 
  13   1   7     2916.49     2880.86     89.94 o 
  14   1   7       11.73      -17.61     23.06 o 
  15   1   7      741.11      701.25     60.34 o 
  16   1   7      181.83      216.36     41.22 o 
  17   1   7      549.77      575.84     59.85 o 
  18   1   7       58.65       92.87     37.97 o 
   0   2   7      225.09      222.59     13.41 o 
   1   2   7       16.55       11.20      4.97 o 
   2   2   7     2363.98     2674.41     32.18 o 
   3   2   7      564.87      631.71     14.09 o 
   4   2   7       19.43       23.85      5.69 o 
   5   2   7      230.78      208.18     14.33 o 
   6   2   7      206.04      188.91     10.96 o 
   7   2   7     2442.82     2392.32     38.80 o 
   8   2   7      261.54      293.91     20.15 o 
   9   2   7      424.40      405.36     28.55 o 
  10   2   7      373.49      351.28     33.77 o 
  11   2   7      706.75      655.95     46.50 o 
  12   2   7      261.52      293.85     36.99 o 
  13   2   7      112.73       67.06     36.22 o 
  14   2   7       23.39       11.41     24.44 o 
  15   2   7      227.40      261.44     43.82 o 
  16   2   7       23.75       35.55     30.69 o 
  17   2   7      202.10      191.40     44.07 o 
  18   2   7       10.66       38.66     40.15 o 
   1   3   7      135.83      128.54      9.33 o 
   2   3   7      460.83      493.20     13.73 o 
   3   3   7     2042.79     2014.20     28.66 o 
   4   3   7       41.31       46.52      7.52 o 
   5   3   7     1265.48     1235.62     25.54 o 
   6   3   7       48.70       65.20      9.97 o 
   7   3   7      542.55      433.51     28.94 o 
   8   3   7      838.68      904.09     44.93 o 
   9   3   7      635.61      689.71     42.19 o 
  10   3   7      137.55      170.41     30.53 o 
  11   3   7      314.10      309.24     48.18 o 
  12   3   7      112.17      117.53     27.25 o 
  13   3   7      628.38      552.52     51.72 o 
  14   3   7      305.96      286.50     46.67 o 
  15   3   7      161.49      192.69     45.92 o 
  16   3   7       32.44       -5.22     33.89 o 
  17   3   7      105.19       45.57     38.61 o 
   0   4   7      734.79      661.03     29.15 o 
   1   4   7       28.29       19.70      8.72 o 
   2   4   7     1215.22     1192.70     26.95 o 
   3   4   7        0.55        9.46      8.87 o 
   4   4   7      733.62      793.15     24.88 o 
   5   4   7       21.23       19.91      9.64 o 
   6   4   7     1551.49     1557.74     38.00 o 
   7   4   7        0.26      -12.85     13.25 o 
   8   4   7      671.52      777.41     40.92 o 
   9   4   7       37.05       48.27     20.43 o 
  10   4   7     1106.58     1114.27     56.00 o 
  11   4   7        9.78       14.81     22.87 o 
  12   4   7      428.46      489.07     55.13 o 
  13   4   7        4.65       35.25     29.06 o 
  14   4   7      187.57      143.08     43.33 o 
  15   4   7       42.59      -10.06     39.26 o 
  16   4   7        2.77      -29.53     36.40 o 
  17   4   7       12.04      -27.69     35.35 o 
   1   5   7      151.56      162.97     17.97 o 
   2   5   7      102.60      101.13     15.44 o 
   3   5   7       48.17       57.05     12.85 o 
   4   5   7       77.78       63.65     13.65 o 
   5   5   7      595.38      624.49     27.17 o 
   6   5   7       20.47       24.98     15.68 o 
   7   5   7      174.55      132.23     21.24 o 
   8   5   7      616.61      702.58     45.52 o 
   9   5   7      185.99      187.21     31.95 o 
  10   5   7      215.75      188.35     37.44 o 
  11   5   7      269.94      242.62     43.76 o 
  12   5   7        0.05        1.61     29.61 o 
  13   5   7      327.06      212.35     45.60 o 
  14   5   7       21.73      -16.70     34.45 o 
  15   5   7      157.66      208.62     49.58 o 
  16   5   7        2.17      -23.08     38.50 o 
   0   6   7     1264.75     1349.40     64.44 o 
   1   6   7      104.03       99.86     17.68 o 
   2   6   7     3265.13     3328.49     65.51 o 
   3   6   7        3.17        6.06     13.94 o 
   4   6   7     1182.19     1215.69     33.72 o 
   5   6   7        9.08      -12.99     15.32 o 
   6   6   7     1252.38     1251.25     60.43 o 
   7   6   7      198.26      183.67     29.66 o 
   8   6   7     1243.10     1102.84     58.35 o 
   9   6   7       47.38       70.77     29.50 o 
  10   6   7      784.64      680.03     56.13 o 
  11   6   7      106.25       79.77     34.28 o 
  12   6   7       80.60       67.10     37.10 o 
  13   6   7      121.28      122.46     42.96 o 
  14   6   7       65.18       94.00     44.61 o 
  15   6   7      118.92      136.63     47.98 o 
   1   7   7      810.84      827.80     43.76 o 
   2   7   7      319.36      334.86     28.73 o 
   3   7   7     1240.18     1337.44     51.27 o 
   4   7   7       49.39        7.04     17.67 o 
   5   7   7     1778.34     1669.56     82.90 o 
   6   7   7        4.29       -3.83     27.19 o 
   7   7   7     1060.19     1097.17     59.86 o 
   8   7   7       64.34       25.41     26.64 o 
   9   7   7      738.58      690.82     53.50 o 
  10   7   7        5.88       -8.38     28.30 o 
  11   7   7      688.07      733.38    127.15 o 
  12   7   7        0.02        6.56     35.65 o 
  13   7   7      527.76      556.98    104.21 o 
   0   8   7      408.18      438.00     49.37 o 
   1   8   7       89.41       95.96     28.38 o 
   2   8   7      344.21      379.90     37.18 o 
   3   8   7       28.41       27.85     20.61 o 
   4   8   7     1626.48     1779.66     63.73 o 
   5   8   7        2.63        9.87     26.19 o 
   6   8   7      521.38      536.58     77.60 o 
   7   8   7       56.47       52.62     30.41 o 
   8   8   7      213.88      182.54     39.90 o 
   9   8   7        6.09       27.38     32.19 o 
  10   8   7       97.98      135.80     45.32 o 
  11   8   7        6.51        9.03     35.95 o 
  12   8   7      114.55        4.26     62.20 o 
   1   9   7     1193.00     1199.46     58.66 o 
   2   9   7        6.94      -10.25     22.42 o 
   3   9   7     1161.72     1295.13     65.27 o 
   4   9   7        1.04       58.93     29.60 o 
   5   9   7      924.51     1156.30     85.39 o 
   6   9   7       64.76       65.01     33.57 o 
   7   9   7      687.35      569.65     58.94 o 
   8   9   7       68.06       40.46     35.70 o 
   9   9   7      523.09      488.62     57.56 o 
   0  10   7      149.12      130.77     45.59 o 
   1  10   7       14.70       32.66     27.75 o 
   2  10   7       71.96      107.73     31.32 o 
   3  10   7       29.37       17.59     28.91 o 
   4  10   7        1.43       11.59     34.40 o 
   5  10   7        5.88       30.11     41.78 o 
   0   0   8     7274.72     6703.23    116.91 o 
   1   0   8      109.23      121.41     10.71 o 
   2   0   8    28408.75    27886.72    297.55 o 
   3   0   8      380.61      415.18     20.74 o 
   4   0   8    17845.18    17184.67    196.57 o 
   5   0   8     1746.35     1673.05     44.87 o 
   6   0   8     7450.55     7195.62     99.97 o 
   7   0   8      589.20      568.21     35.67 o 
   8   0   8     4282.24     4145.80    112.34 o 
   9   0   8        2.38       23.56     20.02 o 
  10   0   8     4817.13     4676.85    161.69 o 
  11   0   8       95.72      114.85     41.65 o 
  12   0   8     1470.16     1500.88     93.37 o 
  13   0   8      161.28      250.28     49.57 o 
  14   0   8      423.15      428.76     63.09 o 
  15   0   8      150.20       90.49     44.85 o 
  16   0   8      484.37      527.06     73.43 o 
  17   0   8       14.59       60.22     55.43 o 
  18   0   8      235.04      277.14     83.77 o 
   1   1   8     2059.21     2033.03     27.06 o 
   2   1   8      366.13      338.21     12.59 o 
   3   1   8     5153.60     5340.09     50.57 o 
   4   1   8        1.22       10.17      5.83 o 
   5   1   8      107.53      101.28     10.30 o 
   6   1   8       39.79       41.25      7.94 o 
   7   1   8      665.79      686.24     31.56 o 
   8   1   8      236.88      229.21     29.14 o 
   9   1   8      533.77      529.22     33.36 o 
  10   1   8        2.76        1.66     16.03 o 
  11   1   8      437.69      475.82     37.32 o 
  12   1   8       37.32       40.51     22.58 o 
  13   1   8      166.65      133.81     31.72 o 
  14   1   8      241.55      249.38     51.06 o 
  15   1   8      221.35      149.75     66.14 o 
  16   1   8      272.84      242.86     44.39 o 
  17   1   8        6.90      -28.14     29.69 o 
  18   1   8      135.21      120.45     42.02 o 
   0   2   8     7790.66     7483.37     91.71 o 
   1   2   8      201.88      223.56     10.03 o 
   2   2   8    12857.38    13158.50    103.09 o 
   3   2   8       56.57       56.47      7.33 o 
   4   2   8     5699.41     5782.85     57.29 o 
   5   2   8      185.13      186.11     11.11 o 
   6   2   8     3806.01     3632.07     50.47 o 
   7   2   8        3.18        7.66     10.77 o 
   8   2   8     1611.09     1586.63     52.79 o 
   9   2   8       75.13       74.12     19.27 o 
  10   2   8     2501.38     2671.72     79.66 o 
  11   2   8      227.56      208.46     30.38 o 
  12   2   8     2919.44     2806.37    113.78 o 
  13   2   8        1.82       -1.26     22.26 o 
  14   2   8      902.85      861.62     64.83 o 
  15   2   8        3.94       36.10     29.51 o 
  16   2   8      439.60      404.32     52.05 o 
  17   2   8       89.23      103.99     39.03 o 
   1   3   8     5237.28     5141.56     49.03 o 
   2   3   8       29.10       40.73      6.76 o 
   3   3   8     1884.65     1816.77     30.62 o 
   4   3   8      227.60      281.63     13.73 o 
   5   3   8     3373.40     3373.86     47.15 o 
   6   3   8       73.75       73.27     12.11 o 
   7   3   8     1384.64     1399.13     40.31 o 
   8   3   8     1637.09     1625.96     55.95 o 
   9   3   8     1852.86     1963.44     75.37 o 
  10   3   8      365.88      406.38     37.92 o 
  11   3   8      417.12      407.83     40.29 o 
  12   3   8      216.04      186.53     32.35 o 
  13   3   8      987.58     1075.52     69.89 o 
  14   3   8      131.54      118.17     34.02 o 
  15   3   8       79.18       15.83     31.38 o 
  16   3   8      201.71      127.63     56.04 o 
  17   3   8      249.57      259.26     55.73 o 
   0   4   8      419.54      450.77     28.87 o 
   1   4   8        0.01       -8.71      8.71 o 
   2   4   8      103.71      118.78     13.62 o 
   3   4   8       40.69       27.70     10.91 o 
   4   4   8      252.42      226.36     17.49 o 
   5   4   8      178.44      156.19     17.39 o 
   6   4   8      695.50      736.18     33.15 o 
   7   4   8        0.44       -9.75     14.09 o 
   8   4   8        9.37       21.04     17.76 o 
   9   4   8       43.44       20.48     22.35 o 
  10   4   8       17.92        9.27     22.59 o 
  11   4   8      498.51      579.89     74.86 o 
  12   4   8      374.35      408.69     47.20 o 
  13   4   8       35.14       26.14     30.69 o 
  14   4   8      134.54       48.64     33.59 o 
  15   4   8       25.69       22.16     33.49 o 
  16   4   8       37.86       40.77     41.95 o 
   1   5   8     1821.87     1846.47     48.81 o 
   2   5   8        7.78        5.52     13.20 o 
   3   5   8      987.50      920.02     33.11 o 
   4   5   8      217.10      188.08     18.72 o 
   5   5   8      925.74      984.46     59.30 o 
   6   5   8       15.49        2.16     15.25 o 
   7   5   8      528.65      551.63     34.77 o 
   8   5   8       41.53       57.67     19.86 o 
   9   5   8       63.81       74.51     31.35 o 
  10   5   8       52.12       31.87     32.61 o 
  11   5   8      615.93      437.08     54.33 o 
  12   5   8       72.50       42.36     35.02 o 
  13   5   8      113.20       82.05     38.19 o 
  14   5   8      264.01      284.08     54.99 o 
  15   5   8       86.14       33.05     40.32 o 
   0   6   8     1152.33     1049.08     59.27 o 
   1   6   8       87.88       94.99     17.88 o 
   2   6   8     1767.71     1804.72     50.38 o 
   3   6   8        3.75       11.53     15.27 o 
   4   6   8     2148.47     2267.01     78.80 o 
   5   6   8        0.36       13.31     20.02 o 
   6   6   8      535.10      489.57     40.04 o 
   7   6   8        8.11       -8.07     24.06 o 
   8   6   8       73.70       96.98     27.73 o 
   9   6   8        0.04      -21.18     21.18 o 
  10   6   8       66.07       63.28     35.68 o 
  11   6   8       98.19       78.23     37.81 o 
  12   6   8      277.03      286.21     50.57 o 
  13   6   8        0.10       30.55     37.88 o 
  14   6   8      278.55      395.16    101.94 o 
   1   7   8       52.32       39.08     17.69 o 
   2   7   8       12.35       -5.57     16.62 o 
   3   7   8      184.42      216.43     25.78 o 
   4   7   8       99.38       41.96     26.28 o 
   5   7   8      202.66      229.54     38.94 o 
   6   7   8      544.44      519.07     47.78 o 
   7   7   8       42.72       41.13     27.41 o 
   8   7   8      280.21      183.48     45.28 o 
   9   7   8        1.48        1.68     27.03 o 
  10   7   8       16.96       -2.40     33.49 o 
  11   7   8       21.76       -6.49     36.79 o 
  12   7   8       11.76        8.21     38.04 o 
  13   7   8       20.33       54.58     43.11 o 
   0   8   8     1089.13     1080.31     78.83 o 
   1   8   8       48.69       62.35     23.97 o 
   2   8   8     1752.41     1897.07     64.32 o 
   3   8   8       84.84      105.28     33.53 o 
   4   8   8     2101.27     2147.92    103.18 o 
   5   8   8       10.62       20.18     28.92 o 
   6   8   8     1224.82     1237.70     90.46 o 
   7   8   8       12.04      -25.47     25.47 o 
   8   8   8      887.05      951.76     71.51 o 
   9   8   8        0.26      -28.94     28.94 o 
  10   8   8      636.27      555.85     79.32 o 
  11   8   8        0.14      -11.72     39.52 o 
   1   9   8        1.35       -6.54     22.35 o 
   2   9   8      142.47       96.07     27.88 o 
   3   9   8        9.16       -0.58     29.78 o 
   4   9   8        6.52       -0.95     32.23 o 
   5   9   8        0.02      -15.35     32.87 o 
   6   9   8       32.12       21.11     33.07 o 
   7   9   8       34.88       97.86     39.60 o 
   8   9   8        1.93       35.71     34.26 o 
   0  10   8      435.95      423.99     71.40 o 
   1  10   8        4.44       -8.61     26.27 o 
   2  10   8      342.69      342.43     48.08 o 
   3  10   8       15.11      -23.23     30.81 o 
   4  10   8      156.24      149.79     47.92 o 
   1   1   9     3615.76     3350.78     37.03 o 
   2   1   9      652.32      782.36     18.43 o 
   3   1   9    13768.26    13830.35    108.79 o 
   4   1   9        6.24        4.75      6.44 o 
   5   1   9     2678.64     2559.12     40.10 o 
   6   1   9      155.23      179.79     13.98 o 
   7   1   9     3882.86     3684.48     69.55 o 
   8   1   9      744.78      696.74     36.39 o 
   9   1   9     2117.15     2103.01     60.06 o 
  10   1   9        0.98       11.59     17.45 o 
  11   1   9     3508.32     3532.75     86.94 o 
  12   1   9      186.99      176.52     31.04 o 
  13   1   9      911.47      901.13     63.92 o 
  14   1   9      352.43      310.71     44.35 o 
  15   1   9      568.46      549.79     57.90 o 
  16   1   9      131.33      103.16     35.28 o 
  17   1   9      139.70       61.52     36.96 o 
   0   2   9     9368.40     9072.15    108.98 o 
   1   2   9       67.57       84.11      7.79 o 
   2   2   9     6369.76     6336.01     62.10 o 
   4   2   9     5744.60     5746.17     61.21 o 
   5   2   9       65.42       73.73     11.15 o 
   6   2   9      966.59      963.27     29.58 o 
   7   2   9      221.88      233.03     18.85 o 
   8   2   9     2294.91     2404.18     60.93 o 
   9   2   9      943.27      837.09     48.61 o 
  10   2   9     1173.90     1139.45     57.49 o 
  11   2   9       62.80       24.40     21.19 o 
  12   2   9      432.08      483.19     70.82 o 
  13   2   9       74.35      127.52     33.22 o 
  14   2   9      114.07       87.68     32.93 o 
  15   2   9       11.16       11.50     29.11 o 
  16   2   9      224.91      215.50     47.13 o 
  17   2   9       46.70        5.40     33.43 o 
   1   3   9     2051.65     2002.64     33.15 o 
   2   3   9      395.77      395.95     16.28 o 
   3   3   9     1384.53     1417.85     28.82 o 
   4   3   9      210.42      217.74     14.33 o 
   5   3   9     2079.88     2095.21     45.77 o 
   6   3   9      378.34      397.53     26.04 o 
   7   3   9      629.81      703.26     33.93 o 
   8   3   9        1.16      -14.76     14.76 o 
   9   3   9        8.89       13.90     19.45 o 
  10   3   9      401.22      296.70     34.54 o 
  11   3   9      869.76      998.77     59.29 o 
  12   3   9        3.64      -14.49     21.99 o 
  13   3   9      407.67      341.58     45.08 o 
  14   3   9       83.22       42.71     29.12 o 
  15   3   9      101.88       99.43     35.36 o 
  16   3   9       89.80       64.08     40.58 o 
   0   4   9      378.64      346.27     25.39 o 
   1   4   9       30.41       21.87      9.05 o 
   2   4   9      580.20      550.81     28.03 o 
   3   4   9       99.94       96.95     15.75 o 
   4   4   9      796.46      686.27     30.98 o 
   5   4   9      224.54      205.47     20.83 o 
   6   4   9      324.80      360.34     27.35 o 
   7   4   9        0.12       -1.38     18.40 o 
   8   4   9       32.90       26.59     20.23 o 
   9   4   9        1.68       -9.32     17.86 o 
  10   4   9       97.24       99.01     30.61 o 
  11   4   9        0.52      -10.84     22.14 o 
  12   4   9       19.60       35.01     26.00 o 
  13   4   9        1.30      -27.54     27.54 o 
  14   4   9      144.85       76.65     38.87 o 
  15   4   9       16.91        8.89     36.09 o 
  16   4   9       10.47       89.95     44.74 o 
   1   5   9     1099.58     1101.18     42.92 o 
   2   5   9      487.29      495.01     28.60 o 
   3   5   9     2710.22     2624.73     60.54 o 
   4   5   9       61.79       71.03     17.68 o 
   5   5   9     3297.56     3355.88     76.45 o 
   6   5   9     1320.99     1253.04     47.07 o 
   7   5   9     1741.10     1907.80     63.33 o 
   8   5   9      330.30      370.85     36.41 o 
   9   5   9      527.90      486.07     54.84 o 
  10   5   9      536.00      713.54     66.22 o 
  11   5   9      843.00      920.94     76.21 o 
  12   5   9       60.13      109.44     34.28 o 
  13   5   9     1098.29     1052.68    131.96 o 
  14   5   9      174.36      305.12     56.88 o 
  15   5   9      304.76      378.90     61.60 o 
   0   6   9        9.22        0.18     23.40 o 
   1   6   9       38.34       26.53     17.23 o 
   2   6   9       19.76        8.16     15.92 o 
   3   6   9       98.42       88.94     20.59 o 
   4   6   9      210.50      234.04     39.02 o 
   5   6   9      100.71       76.98     23.86 o 
   6   6   9        0.21      -20.50     20.70 o 
   7   6   9      131.25      114.17     27.52 o 
   8   6   9       44.31       64.14     37.50 o 
   9   6   9       91.30       52.66     32.90 o 
  10   6   9       58.04       52.97     35.76 o 
  11   6   9        9.06      -20.81     31.54 o 
  12   6   9        0.72       61.29     37.60 o 
  13   6   9       71.32       80.30     42.44 o 
  14   6   9        1.52       -8.10     40.73 o 
   1   7   9      145.42      161.52     22.17 o 
   2   7   9        3.46       15.70     17.99 o 
   3   7   9      840.36      816.06     56.16 o 
   4   7   9       14.38        9.45     24.48 o 
   5   7   9      433.44      389.39     46.60 o 
   6   7   9       30.63       47.35     26.99 o 
   7   7   9      159.74      105.61     32.25 o 
   8   7   9       36.75       59.26     35.78 o 
   9   7   9      186.06      124.63     41.52 o 
  10   7   9        2.04      -30.59     30.59 o 
  11   7   9      179.54      174.50     45.74 o 
  12   7   9       65.66       63.94     44.40 o 
   0   8   9     1315.72     1599.27     86.04 o 
   1   8   9       15.90       31.43     25.40 o 
   2   8   9      603.55      709.40     51.83 o 
   3   8   9       85.82       58.57     30.63 o 
   4   8   9      881.08      875.71     63.31 o 
   5   8   9       43.28       19.30     28.29 o 
   6   8   9      466.76      480.57     51.38 o 
   7   8   9       18.43       58.47     31.99 o 
   8   8   9      619.00      816.71     87.76 o 
   9   8   9        3.81        2.23     43.05 o 
  10   8   9      474.40      524.76     78.13 o 
   1   9   9      814.81      832.30     76.50 o 
   2   9   9        1.35       21.22     27.19 o 
   3   9   9      932.69      922.50     81.60 o 
   4   9   9        1.04       26.49     37.15 o 
   5   9   9      644.94      756.23    105.30 o 
   6   9   9        3.66       -8.95     32.43 o 
   7   9   9      485.05      526.99     59.06 o 
   8   9   9       52.45       45.73     42.97 o 
   0  10   9      336.17      448.96     91.38 o 
   1  10   9       33.90       31.31     32.91 o 
   2  10   9      451.09      644.30     59.90 o 
   3  10   9       23.99       -2.75     60.67 o 
   0   0  10     2405.13     2438.26     63.01 o 
   1   0  10      192.68      215.96     14.90 o 
   2   0  10      134.15      126.19     14.33 o 
   3   0  10       72.19      163.94     23.04 o 
   4   0  10       58.22       76.62     18.38 o 
   5   0  10      778.54      816.88     35.46 o 
   6   0  10      287.02      324.12     30.80 o 
   7   0  10     1379.35     1450.35     75.49 o 
   8   0  10      145.41      108.65     36.20 o 
   9   0  10     4544.16     4724.87    131.14 o 
  10   0  10       75.81      166.32     34.49 o 
  11   0  10       13.38      -13.93     30.66 o 
  12   0  10      272.45      203.33     45.99 o 
  13   0  10      547.95      491.43     73.44 o 
  14   0  10       34.89       54.65     40.21 o 
  15   0  10      246.50      140.21     64.56 o 
  16   0  10       15.10        4.63     48.58 o 
  17   0  10       82.17        3.75     59.56 o 
   1   1  10       78.95       70.27      8.27 o 
   2   1  10        0.10       -2.82      6.71 o 
   3   1  10       20.24       35.59      8.30 o 
   4   1  10       19.98       26.57      8.97 o 
   5   1  10     1336.34     1295.84     30.68 o 
   6   1  10       57.81       77.85     13.47 o 
   7   1  10      490.74      559.96     31.62 o 
   8   1  10        7.46       14.62     15.10 o 
   9   1  10       98.75      109.66     29.29 o 
  10   1  10       59.29       50.40     20.87 o 
  11   1  10        2.41        7.53     18.09 o 
  12   1  10       13.25       12.20     23.97 o 
  13   1  10        0.53        9.60     24.51 o 
  14   1  10       43.68       58.68     33.11 o 
  15   1  10       11.87        8.51     30.50 o 
  16   1  10       32.85       -4.24     34.53 o 
  17   1  10       20.01      -17.56     34.29 o 
   0   2  10     1980.75     1900.29     47.27 o 
   1   2  10       36.32       32.47      7.75 o 
   2   2  10     6045.67     5994.07     65.86 o 
   3   2  10       17.01       22.73      8.58 o 
   4   2  10     6998.93     6764.92     78.81 o 
   5   2  10       80.68       96.57     12.83 o 
   6   2  10     4850.36     4792.94     73.68 o 
   7   2  10       47.98       28.01     14.95 o 
   8   2  10     2961.78     2789.42     88.17 o 
   9   2  10       21.20       26.15     19.51 o 
  10   2  10     2661.14     2647.62     84.28 o 
  11   2  10      246.10      215.33     31.70 o 
  12   2  10     2605.55     2656.97    101.25 o 
  13   2  10        2.43       -7.79     24.39 o 
  14   2  10      999.99      875.74     69.30 o 
  15   2  10       13.89       21.32     31.27 o 
  16   2  10      295.12      184.58     43.09 o 
   1   3  10     2825.97     2693.17     46.44 o 
   2   3  10        2.27        3.94      8.66 o 
   3   3  10     3465.29     3509.55     57.05 o 
   4   3  10        4.89       -2.00      9.70 o 
   5   3  10     2051.11     1960.18     47.30 o 
   6   3  10       56.32       53.60     16.31 o 
   7   3  10     1701.04     1604.95     57.23 o 
   8   3  10       11.64        3.65     16.41 o 
   9   3  10     2759.81     2608.89     92.20 o 
  10   3  10       26.23        8.39     20.89 o 
  11   3  10      534.48      578.52     47.49 o 
  12   3  10       77.84       47.04     26.31 o 
  13   3  10      154.56      112.78     34.68 o 
  14   3  10      114.31       73.06     38.20 o 
  15   3  10       36.52       34.05     33.45 o 
  16   3  10       28.44       25.40     37.01 o 
   0   4  10     1255.61     1255.28     45.89 o 
   1   4  10      462.49      471.05     26.98 o 
   2   4  10     1256.11     1212.36     48.61 o 
   3   4  10        5.57       29.88     12.94 o 
   4   4  10     4037.40     3981.54     69.47 o 
   5   4  10      272.89      253.86     26.60 o 
   6   4  10     1236.50     1357.05     52.70 o 
   7   4  10      388.86      396.05     43.75 o 
   8   4  10     1321.66     1424.00     62.55 o 
   9   4  10      257.15      189.66     27.69 o 
  10   4  10      747.09      775.32     53.67 o 
  11   4  10        8.84       13.52     23.77 o 
  12   4  10     1388.89     1496.22     96.26 o 
  13   4  10       86.76       57.02     34.73 o 
  14   4  10      389.74      328.72     61.33 o 
  15   4  10      204.79      157.52     48.74 o 
   1   5  10      175.68      160.26     19.84 o 
   2   5  10       80.76       64.05     13.07 o 
   3   5  10     1653.88     1685.18     51.53 o 
   4   5  10       10.90      -11.40     17.93 o 
   5   5  10      988.25     1011.19     43.80 o 
   6   5  10        4.29       -0.87     18.81 o 
   7   5  10     1022.30     1108.87     57.56 o 
   8   5  10        8.01      -11.15     20.78 o 
   9   5  10      848.84      828.27     50.37 o 
  10   5  10       83.17      101.54     31.14 o 
  11   5  10      348.59      307.86     83.53 o 
  12   5  10        1.63      -15.97     32.01 o 
  13   5  10      111.53       59.38     38.97 o 
  14   5  10        1.02       40.24     40.05 o 
   0   6  10     1331.44     1450.77    117.51 o 
   1   6  10        5.03       10.05     21.36 o 
   2   6  10     1417.67     1473.43     55.19 o 
   3   6  10      696.57      730.40     41.82 o 
   4   6  10     2675.04     2814.70     73.86 o 
   5   6  10        4.48       19.38     18.23 o 
   6   6  10     1491.20     1449.08     95.26 o 
   7   6  10       15.06       -3.37     28.48 o 
   8   6  10     1327.24     1267.14     85.35 o 
   9   6  10       24.54       17.67     32.88 o 
  10   6  10      689.07      703.62     71.30 o 
  11   6  10       34.21       31.77     38.14 o 
  12   6  10     1012.92     1169.44    196.94 o 
  13   6  10        8.98       -3.24     37.75 o 
   1   7  10      957.17     1014.92     57.94 o 
   2   7  10      147.44      147.23     30.31 o 
   3   7  10      470.37      489.95     46.76 o 
   4   7  10       24.97        0.55     23.25 o 
   5   7  10       73.56       57.08     29.33 o 
   6   7  10        6.10       -3.30     28.74 o 
   7   7  10       29.74       20.55     56.77 o 
   8   7  10       15.26      -21.43     35.16 o 
   9   7  10      118.22      124.76     43.55 o 
  10   7  10       98.11       91.48     42.00 o 
  11   7  10       70.65       49.72     40.67 o 
  12   7  10        6.28      -13.32     42.47 o 
   0   8  10       24.60      -21.93     39.27 o 
   1   8  10        3.07       20.70     25.25 o 
   2   8  10      157.46       84.54     31.35 o 
   3   8  10        8.35        8.54     26.77 o 
   4   8  10      138.94       99.23     33.15 o 
   5   8  10        1.29       15.24     30.84 o 
   6   8  10      157.62      159.42     50.72 o 
   7   8  10       41.39       32.75     40.30 o 
   8   8  10       87.44       77.68     79.29 o 
   9   8  10      110.62      106.75     52.37 o 
  10   8  10       58.03       24.95     46.37 o 
   1   9  10        1.52        6.58     35.75 o 
   2   9  10       43.43      -10.43     47.14 o 
   3   9  10       69.11       40.57     40.82 o 
   4   9  10        3.42       16.41     35.44 o 
   5   9  10       22.64       26.72     33.87 o 
   6   9  10        6.76      -31.99     31.99 o 
   7   9  10        0.85       18.47     48.61 o 
   1   1  11      784.79      818.62     29.77 o 
   2   1  11        7.21       10.18      8.69 o 
   3   1  11     2136.24     2188.70     38.23 o 
   4   1  11        1.02        5.31     10.20 o 
   5   1  11      772.42      762.10     25.90 o 
   6   1  11       16.69       12.11     12.20 o 
   7   1  11     1039.77     1040.79     41.13 o 
   8   1  11      214.36      245.69     24.08 o 
   9   1  11      397.55      376.89     33.14 o 
  10   1  11        0.37       21.63     18.94 o 
  11   1  11      962.62      955.64     90.00 o 
  12   1  11       16.43       62.29     27.65 o 
  13   1  11      231.31      288.22     43.12 o 
  14   1  11        7.47       33.76     29.01 o 
  15   1  11      212.28      218.46     42.55 o 
  16   1  11        2.50      -15.82     36.13 o 
   0   2  11      453.65      550.43     31.90 o 
   1   2  11      481.34      520.61     20.96 o 
   2   2  11     1139.10     1134.20     32.11 o 
   3   2  11        8.72        2.10      9.16 o 
   4   2  11       23.26       20.00     10.12 o 
   5   2  11      652.32      725.99     27.01 o 
   6   2  11       92.19       87.89     17.72 o 
   7   2  11      732.71      777.32     39.21 o 
   8   2  11       13.82        7.91     16.76 o 
   9   2  11      893.72      977.70     54.62 o 
  10   2  11      214.67      197.20     34.70 o 
  11   2  11       28.91       36.04     31.69 o 
  12   2  11        5.51      -10.56     24.12 o 
  13   2  11      209.03      234.45     41.91 o 
  14   2  11        4.62       51.10     30.64 o 
  15   2  11      443.92      487.87     57.90 o 
  16   2  11       24.06        9.84     33.58 o 
   1   3  11     1175.44     1258.45     36.15 o 
   2   3  11        1.88        3.53     10.59 o 
   3   3  11     6872.52     6901.57     92.02 o 
   4   3  11      462.16      486.80     24.80 o 
   5   3  11     1549.27     1605.92     54.27 o 
   6   3  11       27.87       13.17     17.02 o 
   7   3  11     2101.85     2196.66     67.86 o 
   8   3  11       16.05        6.58     18.09 o 
   9   3  11      854.51      991.79     61.24 o 
  10   3  11       11.30       20.08     22.38 o 
  11   3  11     1477.34     1393.30     70.47 o 
  12   3  11        1.85       23.88     25.75 o 
  13   3  11      565.90      636.00     60.45 o 
  14   3  11       42.53       -3.38     30.57 o 
  15   3  11      305.82      307.44     51.42 o 
  16   3  11       12.20       26.53     35.76 o 
   0   4  11      886.99     1026.88     56.46 o 
   1   4  11       17.85        2.51     11.12 o 
   2   4  11      462.87      476.21     28.64 o 
   3   4  11      632.57      606.33     32.50 o 
   4   4  11      784.71      749.11     42.48 o 
   5   4  11       95.47       83.00     20.05 o 
   6   4  11      400.45      388.89     32.72 o 
   7   4  11        9.11       -1.12     17.10 o 
   8   4  11      102.93       98.55     24.51 o 
   9   4  11        1.32       15.51     20.17 o 
  10   4  11       21.72       25.93     22.80 o 
  11   4  11        1.95       -1.86     31.04 o 
  12   4  11       29.47        3.27     26.43 o 
  13   4  11       11.42       12.37     31.27 o 
  14   4  11       40.95       73.12     40.64 o 
  15   4  11       43.30       76.79     45.11 o 
   1   5  11     9049.33     9002.99    146.49 o 
   2   5  11       21.96       36.72     12.61 o 
   3   5  11    10271.77    10121.10    168.15 o 
   4   5  11       15.16       21.59     17.53 o 
   5   5  11     4972.15     4929.15    101.82 o 
   6   5  11      301.84      255.12     29.09 o 
   7   5  11     3358.84     3630.14    106.27 o 
   8   5  11       72.28       55.93     22.68 o 
   9   5  11     2534.80     2857.12     86.26 o 
  10   5  11       62.04       74.17     31.10 o 
  11   5  11     2212.43     2361.42    115.75 o 
  12   5  11        1.08        5.45     35.33 o 
  13   5  11     1183.04     1033.57     87.67 o 
  14   5  11       52.70       49.96     52.37 o 
   0   6  11        9.35      -14.76     19.03 o 
   1   6  11        6.36       -4.51     13.09 o 
   2   6  11        0.02        5.64     15.45 o 
   3   6  11       60.77       66.47     21.31 o 
   4   6  11       66.51       69.79     24.98 o 
   5   6  11       67.26       87.97     28.17 o 
   6   6  11       44.32       31.27     24.08 o 
   7   6  11       98.14       63.22     38.30 o 
   8   6  11       39.61       20.29     43.06 o 
   9   6  11      238.29      118.62     62.88 o 
  10   6  11        5.73       -1.02     31.68 o 
  11   6  11      115.01      113.50     43.00 o 
  12   6  11       81.42        9.83     38.09 o 
  13   6  11       75.72       79.44     45.79 o 
   1   7  11        3.89       -2.27     16.95 o 
   2   7  11       48.37       22.34     23.56 o 
   3   7  11        3.85       -0.11     21.09 o 
   4   7  11       20.86       30.06     25.98 o 
   5   7  11        2.69        0.04     33.39 o 
   6   7  11       15.45       -3.79     33.01 o 
   7   7  11        3.77       24.87     36.89 o 
   8   7  11       10.95        1.93     37.89 o 
   9   7  11       30.36       43.37     39.63 o 
  10   7  11       16.88       -6.76     36.78 o 
  11   7  11        2.21        0.06     39.41 o 
   0   8  11      381.95      334.94    103.21 o 
   1   8  11        0.58      -22.66     28.07 o 
   2   8  11      197.94      214.29     45.72 o 
   3   8  11        6.53      -13.74     28.66 o 
   4   8  11       32.48       85.43     34.18 o 
   5   8  11        2.09       27.62     53.32 o 
   6   8  11       80.80      125.69     47.53 o 
   7   8  11        0.00       13.34     43.27 o 
   8   8  11      132.12      137.45     54.90 o 
   9   8  11       21.10       -7.80     44.10 o 
   1   9  11      173.61       81.57     47.29 o 
   2   9  11        0.06        0.63     41.96 o 
   3   9  11      177.30      131.82     57.53 o 
   4   9  11        4.21       20.45     35.11 o 
   5   9  11      114.39       89.55     51.74 o 
   0   0  12     2359.14     2459.53    174.30 o 
   1   0  12        1.02       11.68     21.01 o 
   2   0  12     1320.67     1356.49     49.61 o 
   3   0  12        0.02        8.24     13.11 o 
   4   0  12      163.44      172.70     21.80 o 
   5   0  12        3.63       19.40     16.70 o 
   6   0  12      257.14      277.98     40.15 o 
   7   0  12      275.34      245.92     46.23 o 
   8   0  12      152.77      162.07     33.11 o 
   9   0  12       28.98       26.27     25.96 o 
  10   0  12      428.08      399.98     55.89 o 
  11   0  12       15.14       18.25     39.75 o 
  12   0  12      505.35      477.23     65.82 o 
  13   0  12       13.21       35.06     38.14 o 
  14   0  12       52.84      149.92     59.70 o 
  15   0  12      209.00      147.37     63.07 o 
  16   0  12       17.87      -18.30     47.31 o 
   1   1  12     1561.86     1546.96     46.68 o 
   2   1  12      120.07      109.31     16.91 o 
   3   1  12     2399.45     2382.47     51.65 o 
   4   1  12       69.27       62.14     12.07 o 
   5   1  12      594.69      651.46     26.90 o 
   6   1  12       91.16       83.43     17.39 o 
   7   1  12      482.71      419.65     29.30 o 
   8   1  12       73.20       42.04     18.94 o 
   9   1  12      642.95      613.48     47.08 o 
  10   1  12        2.02        4.28     18.62 o 
  11   1  12      240.41      246.51     37.98 o 
  12   1  12       20.63       33.31     26.18 o 
  13   1  12      217.26      212.52     40.28 o 
  14   1  12      222.56      182.83     41.64 o 
  15   1  12      133.11      114.44     39.72 o 
  16   1  12       69.22       31.36     35.80 o 
   0   2  12     3199.59     3076.22     82.87 o 
   1   2  12      101.13       82.29     15.37 o 
   2   2  12     5776.99     5511.88     89.19 o 
   3   2  12       26.34       -2.36     11.45 o 
   4   2  12     8123.33     8011.09    117.02 o 
   5   2  12      671.83      675.84     33.40 o 
   6   2  12     5755.27     5650.46     96.13 o 
   7   2  12      282.16      184.83     25.36 o 
   8   2  12     2774.81     2842.04    102.33 o 
   9   2  12        7.56       25.31     20.07 o 
  10   2  12     1466.72     1677.95    130.78 o 
  11   2  12       30.59       21.96     23.54 o 
  12   2  12     1940.50     2057.19     94.77 o 
  13   2  12       13.81       17.41     28.35 o 
  14   2  12      696.33      646.48     84.32 o 
  15   2  12       89.65       65.96     38.79 o 
   1   3  12        1.45       -1.54     12.18 o 
   2   3  12      111.51      118.33     17.35 o 
   3   3  12      135.87      137.92     18.55 o 
   4   3  12       57.16       42.15     17.33 o 
   5   3  12      177.23      166.00     24.34 o 
   6   3  12      454.48      401.54     36.85 o 
   7   3  12      132.66      107.72     22.10 o 
   8   3  12      578.92      540.57     40.86 o 
   9   3  12      259.04      242.55     31.49 o 
  10   3  12      181.23      233.84     33.82 o 
  11   3  12        3.33       22.22     25.05 o 
  12   3  12       24.33       50.79     29.47 o 
  13   3  12        4.59       25.22     31.28 o 
  14   3  12      208.59      254.35     68.21 o 
  15   3  12       33.26       85.33     39.63 o 
   0   4  12     1811.10     1688.03     58.88 o 
   1   4  12        1.95        5.46     12.85 o 
   2   4  12     3625.58     3588.38     86.25 o 
   3   4  12      407.20      453.83     32.96 o 
   4   4  12     1839.48     1866.71     60.04 o 
   5   4  12       88.48       79.08     21.80 o 
   6   4  12      711.01      718.14     43.50 o 
   7   4  12       16.13       29.29     19.88 o 
   8   4  12      656.15      633.75     57.47 o 
   9   4  12       82.30       90.84     25.08 o 
  10   4  12      903.60      850.33     57.25 o 
  11   4  12       38.72       58.68     31.70 o 
  12   4  12      528.44      561.17     73.57 o 
  13   4  12       57.05       32.76     33.35 o 
  14   4  12      200.05      358.22     62.08 o 
   1   5  12      110.28       93.94     24.11 o 
   2   5  12       56.90       64.80     23.54 o 
   3   5  12       49.56       69.12     20.43 o 
   4   5  12      106.61      119.66     22.58 o 
   5   5  12       15.87       10.49     20.80 o 
   6   5  12       39.38        8.32     21.17 o 
   7   5  12        1.80       22.85     21.48 o 
   8   5  12       37.53        0.01     21.58 o 
   9   5  12        6.17       20.54     25.53 o 
  10   5  12       93.08       65.61     29.63 o 
  11   5  12        0.05      -21.83     32.33 o 
  12   5  12       61.29       24.13     38.04 o 
  13   5  12       21.17       17.40     40.82 o 
   0   6  12      894.02     1033.24     60.64 o 
   1   6  12        5.21       -8.88     13.48 o 
   2   6  12     1330.03     1290.16     41.03 o 
   3   6  12        0.15       10.75     20.70 o 
   4   6  12     1094.67     1102.53     56.26 o 
   5   6  12       85.77       82.35     30.46 o 
   6   6  12     1214.02     1302.35     83.74 o 
   7   6  12       12.09       -9.93     27.26 o 
   8   6  12     1365.24     1469.30    121.30 o 
   9   6  12        3.21      -11.83     32.50 o 
  10   6  12      920.69      838.43     86.36 o 
  11   6  12       55.29       36.84     39.25 o 
  12   6  12      729.25      668.53     77.04 o 
   1   7  12      181.67      220.57     24.33 o 
   2   7  12       80.36       79.22     28.15 o 
   3   7  12      359.72      267.70     45.40 o 
   4   7  12       45.03       21.18     36.73 o 
   5   7  12      108.36      117.73     44.96 o 
   6   7  12       95.33       13.86     39.28 o 
   7   7  12       22.36       34.11     40.82 o 
   8   7  12       86.12       91.78     47.49 o 
   9   7  12        4.66       46.18     46.10 o 
  10   7  12      133.18      113.48     46.80 o 
   0   8  12       81.17       62.59     38.61 o 
   1   8  12        0.17       13.92     33.83 o 
   2   8  12       43.01      -14.22     31.23 o 
   3   8  12        0.08      -31.66     44.81 o 
   4   8  12       14.60      -13.40     47.44 o 
   5   8  12        1.39      -24.38     39.12 o 
   6   8  12       18.22       -3.92     40.97 o 
   7   8  12       62.14       36.30     45.12 o 
   8   8  12       30.84       34.79     48.63 o 
   1   9  12       19.61       14.15     42.85 o 
   2   9  12       17.29       63.97     49.76 o 
   3   9  12        2.42      -56.33     56.33 o 
   4   9  12       14.81       31.61     54.46 o 
   1   1  13     1071.94     1113.71     45.77 o 
   2   1  13       60.04       50.21     16.56 o 
   3   1  13     5330.76     5010.15     87.06 o 
   4   1  13      111.43      129.18     15.84 o 
   5   1  13     1826.33     1946.24     59.24 o 
   6   1  13      240.63      196.60     21.34 o 
   7   1  13     2928.65     3030.51     69.20 o 
   8   1  13      503.34      486.89     35.44 o 
   9   1  13      402.49      479.96     42.07 o 
  10   1  13        0.36        4.77     20.68 o 
  11   1  13     1360.14     1234.19     73.61 o 
  12   1  13      250.96      256.62     42.31 o 
  13   1  13      689.87      643.37     75.45 o 
  14   1  13      375.76      468.93     66.48 o 
  15   1  13      505.87      526.36     60.56 o 
   0   2  13     1806.12     2035.87     91.66 o 
   1   2  13      152.46      124.68     20.67 o 
   2   2  13     3145.58     3291.45     66.92 o 
   3   2  13      483.39      442.90     28.97 o 
   4   2  13     1012.42     1043.23     38.08 o 
   5   2  13      544.23      494.89     29.32 o 
   6   2  13      629.23      693.44     50.31 o 
   7   2  13       73.00       47.35     20.40 o 
   8   2  13      422.10      482.55     49.32 o 
   9   2  13      143.86      124.76     26.37 o 
  10   2  13      830.25      791.63     55.82 o 
  11   2  13        2.05      -21.79     21.79 o 
  12   2  13       34.89       79.64     33.01 o 
  13   2  13       15.07       77.38     36.09 o 
  14   2  13       64.79       88.56     37.19 o 
  15   2  13        0.21      -31.92     31.92 o 
   1   3  13      186.54      175.89     22.02 o 
   2   3  13      405.89      403.87     27.67 o 
   3   3  13      523.79      654.66     33.79 o 
   4   3  13       42.88       53.26     19.14 o 
   5   3  13      289.17      234.72     32.20 o 
   6   3  13        1.68       -2.54     17.40 o 
   7   3  13      647.01      663.02     43.77 o 
   8   3  13      202.36      218.62     32.37 o 
   9   3  13      142.81      157.34     28.95 o 
  10   3  13      188.06      145.28     31.10 o 
  11   3  13      653.90      693.11     70.67 o 
  12   3  13       61.99      115.21     35.52 o 
  13   3  13      269.58      265.36     46.78 o 
  14   3  13      108.08      116.05     60.14 o 
   0   4  13      141.81       96.61     49.87 o 
   1   4  13        1.12      -12.64     13.51 o 
   2   4  13      266.93      255.34     37.15 o 
   3   4  13      364.14      358.88     33.98 o 
   4   4  13        9.73       32.45     22.43 o 
   5   4  13       10.93       -0.63     17.07 o 
   6   4  13      209.78      130.16     25.47 o 
   7   4  13       31.23       46.64     21.07 o 
   8   4  13      298.25      278.69     33.77 o 
   9   4  13        0.17      -21.31     21.56 o 
  10   4  13      147.06      148.67     34.29 o 
  11   4  13      110.71       44.80     41.27 o 
  12   4  13       17.09       43.47     33.85 o 
  13   4  13        4.57       65.37     36.96 o 
  14   4  13       25.79       19.20     40.47 o 
   1   5  13     2770.77     2844.80     73.12 o 
   2   5  13      175.83      156.45     28.19 o 
   3   5  13     2605.35     2754.69    126.65 o 
   4   5  13       73.32       43.54     22.72 o 
   5   5  13     1617.55     1620.19     62.13 o 
   6   5  13       71.84       30.32     22.39 o 
   7   5  13     1984.62     2038.79     80.18 o 
   8   5  13      154.40      143.19     33.18 o 
   9   5  13     1207.24     1285.90     71.27 o 
  10   5  13      125.70      173.68     37.24 o 
  11   5  13     1033.33     1125.59     89.17 o 
  12   5  13        1.79      -27.20     37.10 o 
  13   5  13      555.41      493.56     83.97 o 
   0   6  13      145.47      183.12     35.24 o 
   1   6  13        9.10        0.73     15.85 o 
   2   6  13      581.22      573.57     45.29 o 
   3   6  13       22.44       17.91     26.60 o 
   4   6  13      802.48      914.01     95.41 o 
   5   6  13       24.44        4.04     30.63 o 
   6   6  13      270.93      255.08     40.09 o 
   7   6  13        0.31       19.12     27.77 o 
   8   6  13      208.82      208.45     49.23 o 
   9   6  13       14.42       27.00     36.48 o 
  10   6  13      233.31      252.65     52.28 o 
  11   6  13        0.54       14.66     39.83 o 
   1   7  13        4.22        5.92     30.47 o 
   2   7  13        3.64      -18.05     30.82 o 
   3   7  13       10.85       68.61     33.13 o 
   4   7  13       12.59      -26.63     29.79 o 
   5   7  13       39.00       60.25     74.15 o 
   6   7  13        1.31      -12.46     53.11 o 
   7   7  13        1.93       60.11     44.70 o 
   8   7  13        0.36        0.81     42.61 o 
   9   7  13        5.19      -26.06     40.36 o 
   0   8  13        1.01       -0.05     34.04 o 
   1   8  13        0.33      -12.52     47.74 o 
   2   8  13        0.80       58.52     51.88 o 
   3   8  13       17.83      -47.73     47.73 o 
   4   8  13        0.09      -13.42     80.77 o 
   5   8  13        0.79      -47.66     47.66 o 
   6   8  13        1.70        9.80     56.80 o 
   7   8  13        0.53       22.03     54.74 o 
   0   0  14       17.85       45.06     35.27 o 
   1   0  14      174.88      123.40     43.97 o 
   2   0  14     2351.21     2105.19    117.25 o 
   3   0  14      680.82      774.96     52.96 o 
   4   0  14     1449.91     1557.85    135.03 o 
   5   0  14     1275.47     1102.99     63.14 o 
   6   0  14     1332.73     1417.15     67.62 o 
   7   0  14      715.12      787.08     59.63 o 
   8   0  14      540.43      519.20     96.60 o 
   9   0  14      299.22      276.78     43.97 o 
  10   0  14      472.94      420.96     60.85 o 
  11   0  14        0.12       -6.83     33.12 o 
  12   0  14      328.29      463.34    126.45 o 
  13   0  14       94.10      131.01     72.49 o 
  14   0  14       95.43      146.03     64.89 o 
  15   0  14       71.51      125.10    105.32 o 
   1   1  14      437.27      543.95     35.97 o 
   2   1  14      509.12      543.45     33.71 o 
   3   1  14       91.33       96.78     21.67 o 
   4   1  14       30.59       13.30     15.39 o 
   5   1  14      119.48      103.36     18.81 o 
   6   1  14       53.32       48.13     16.80 o 
   7   1  14      111.15       66.63     19.18 o 
   8   1  14      173.30      184.99     34.47 o 
   9   1  14      470.17      422.30     37.61 o 
  10   1  14        0.41      -10.80     23.48 o 
  11   1  14      169.20      126.44     32.69 o 
  12   1  14      109.38      101.52     35.10 o 
  13   1  14       24.26       -3.96     29.65 o 
  14   1  14      115.93      122.21     37.87 o 
   0   2  14     5587.76     5662.46    170.09 o 
   1   2  14        0.06      -11.75     13.48 o 
   2   2  14     8881.72     8538.22    137.15 o 
   3   2  14      269.69      267.06     28.08 o 
   4   2  14     4173.48     4206.49     86.30 o 
   5   2  14      185.53      190.37     26.53 o 
   6   2  14     3256.65     3400.71     87.44 o 
   7   2  14       24.12       25.23     20.10 o 
   8   2  14     2230.23     2258.59     75.80 o 
   9   2  14        1.48       12.92     21.68 o 
  10   2  14     1296.77     1411.67     74.72 o 
  11   2  14       10.93       23.98     25.91 o 
  12   2  14     1737.46     1819.24    131.84 o 
  13   2  14       61.79       41.19     34.37 o 
  14   2  14      778.64      759.73     69.90 o 
   1   3  14     1028.34     1102.79     48.04 o 
   2   3  14        4.79       20.73     16.76 o 
   3   3  14      180.01      171.15     23.86 o 
   4   3  14       34.87       23.31     19.73 o 
   5   3  14      201.57      129.12     28.00 o 
   6   3  14       36.68       38.59     20.97 o 
   7   3  14      165.48      114.56     26.53 o 
   8   3  14      148.55      130.39     27.14 o 
   9   3  14      487.88      478.74     42.29 o 
  10   3  14       22.34        6.32     27.56 o 
  11   3  14       46.27       71.29     32.77 o 
  12   3  14       82.45       41.06     36.03 o 
  13   3  14       17.04       -7.87     32.75 o 
  14   3  14       27.96       71.88     39.99 o 
   0   4  14       54.11        4.66     24.21 o 
   1   4  14      125.32      126.92     29.51 o 
   2   4  14       46.22       57.02     23.80 o 
   3   4  14       50.64       70.08     21.52 o 
   4   4  14       82.52       30.51     22.04 o 
   5   4  14       81.19       69.76     24.63 o 
   6   4  14        9.69       21.31     20.77 o 
   7   4  14      131.16       82.32     38.77 o 
   8   4  14        3.61      -22.63     22.63 o 
   9   4  14      353.85      296.78     38.72 o 
  10   4  14      105.59      165.35     35.68 o 
  11   4  14      133.37      147.28     40.54 o 
  12   4  14       13.76        4.07     33.84 o 
  13   4  14       81.36       32.98     36.15 o 
   1   5  14       34.29        0.43     39.01 o 
   2   5  14        1.09      -16.14     20.85 o 
   3   5  14       86.03       51.01     33.39 o 
   4   5  14       85.32       34.27     23.16 o 
   5   5  14       77.90       74.98     29.54 o 
   6   5  14       13.96       20.00     28.56 o 
   7   5  14       52.57       67.02     27.49 o 
   8   5  14       65.50       44.81     29.20 o 
   9   5  14        0.29       30.28     29.24 o 
  10   5  14        1.74       18.94     29.93 o 
  11   5  14       94.11       83.88     39.70 o 
  12   5  14        0.51       11.48     40.13 o 
   0   6  14     1029.53      800.77     98.09 o 
   1   6  14        0.65       23.04     22.63 o 
   2   6  14      952.09      813.21     68.82 o 
   3   6  14       86.44       63.30     33.82 o 
   4   6  14      469.82      520.21     66.00 o 
   5   6  14       14.49       11.98     30.15 o 
   6   6  14      193.61      151.18     42.37 o 
   7   6  14       13.27      -16.53     36.77 o 
   8   6  14      265.15      247.74     45.76 o 
   9   6  14       30.57        1.25     35.78 o 
  10   6  14      192.07      104.87     46.36 o 
   1   7  14      136.29      127.17     46.91 o 
   2   7  14       45.47        6.94     33.89 o 
   3   7  14      152.88      153.27     41.86 o 
   4   7  14       50.59       44.81     35.54 o 
   5   7  14       22.13       25.26     54.98 o 
   6   7  14       43.39       35.06     51.97 o 
   7   7  14        8.05       12.84     55.49 o 
   8   7  14       19.19       12.09     54.99 o 
   0   8  14      362.27      343.35    110.09 o 
   1   8  14        0.15       43.09     53.77 o 
   2   8  14      717.07      735.89    105.12 o 
   3   8  14        0.55       15.53     51.19 o 
   4   8  14      586.89      646.04    101.98 o 
   5   8  14       11.42       28.43     59.22 o 
   1   1  15     3994.30     3738.21     84.97 o 
   2   1  15      505.55      584.60     38.95 o 
   3   1  15     4816.41     4935.21    100.22 o 
   4   1  15       84.98       98.77     22.07 o 
   5   1  15     2638.96     2602.53     89.32 o 
   6   1  15      173.81      138.62     23.73 o 
   7   1  15     3528.36     3603.97     80.73 o 
   8   1  15       36.69       42.70     22.07 o 
   9   1  15     2449.29     2585.34     83.20 o 
  10   1  15       24.80       32.18     27.06 o 
  11   1  15     1726.04     2028.07     95.47 o 
  12   1  15        0.21       -1.73     30.12 o 
  13   1  15      717.06      669.41     65.45 o 
  14   1  15        6.06       14.96     36.67 o 
   0   2  15      260.86      168.89     43.34 o 
   1   2  15      117.06       93.19     22.15 o 
   2   2  15       95.53      104.59     22.70 o 
   3   2  15       13.36        3.71     17.57 o 
   4   2  15      105.05      102.25     22.65 o 
   5   2  15      144.94       98.52     23.77 o 
   6   2  15       32.20      -13.19     18.97 o 
   7   2  15      345.57      350.43     39.40 o 
   8   2  15       16.67       25.55     20.42 o 
   9   2  15      262.59      279.50     36.00 o 
  10   2  15        0.57      -11.89     27.47 o 
  11   2  15       47.35       58.38     33.30 o 
  12   2  15       15.80       -3.85     29.63 o 
  13   2  15      147.13      150.21     48.01 o 
   1   3  15        8.17       34.32     17.20 o 
   2   3  15        0.16        6.76     17.42 o 
   3   3  15        4.12       -9.29     19.61 o 
   4   3  15        0.10      -21.63     21.63 o 
   5   3  15       12.83       17.46     21.54 o 
   6   3  15       56.83       44.33     22.27 o 
   7   3  15       59.51       63.51     25.77 o 
   8   3  15      108.28       90.92     30.15 o 
   9   3  15        7.62        1.47     24.90 o 
  10   3  15      129.55       99.64     34.15 o 
  11   3  15        4.23        7.16     32.16 o 
  12   3  15        0.12       12.28     33.45 o 
  13   3  15       85.73       30.70     37.26 o 
   0   4  15        5.63       -5.70     25.46 o 
   1   4  15        3.62        8.69     19.75 o 
   2   4  15       27.98       25.71     24.46 o 
   3   4  15       10.28       16.60     22.67 o 
   4   4  15      243.87      249.11     37.55 o 
   5   4  15        4.74       -5.17     23.63 o 
   6   4  15       43.45       42.62     29.41 o 
   7   4  15        8.19      -23.10     24.88 o 
   8   4  15        0.03      -20.05     23.79 o 
   9   4  15       39.34       20.03     27.71 o 
  10   4  15       30.14       21.16     29.12 o 
  11   4  15       13.21       39.65     34.46 o 
  12   4  15        4.12      -32.64     32.64 o 
   1   5  15      225.40      218.71     64.90 o 
   2   5  15       15.11       12.77     35.89 o 
   3   5  15      382.65      397.87    133.25 o 
   4   5  15       60.29       55.27     32.23 o 
   5   5  15      411.91      351.54     45.97 o 
   6   5  15        0.02       21.80     29.29 o 
   7   5  15      557.87      580.79     56.98 o 
   8   5  15        4.93      -24.16     28.94 o 
   9   5  15      311.82      444.10     47.89 o 
  10   5  15       46.12       94.18     35.69 o 
  11   5  15      187.82      111.12     40.55 o 
   0   6  15        4.53       63.06     50.62 o 
   1   6  15       17.90        2.56     39.46 o 
   2   6  15       27.76       79.65     41.66 o 
   3   6  15        9.63       -5.81     36.98 o 
   4   6  15       39.59        7.63     33.49 o 
   5   6  15       28.12       13.79     35.33 o 
   6   6  15       42.74       26.65     34.81 o 
   7   6  15      151.94      157.25     45.75 o 
   8   6  15      221.01      293.87     55.56 o 
   9   6  15      131.85      165.03     59.44 o 
   1   7  15       23.09       58.10     43.72 o 
   2   7  15       20.43       58.04     41.77 o 
   3   7  15      115.62      142.51     63.29 o 
   4   7  15        6.91       28.17     35.68 o 
   5   7  15       38.42       25.51     41.46 o 
   6   7  15        1.06       41.44     55.95 o 
   7   7  15      123.02      103.69     66.98 o 
   0   8  15       27.16      -14.79     51.93 o 
   1   8  15        3.69      -11.94     35.62 o 
   2   8  15       20.39       90.46     90.76 o 
   0   0  16      894.88     1096.06    106.12 o 
   1   0  16      207.68      146.83     37.46 o 
   2   0  16     3565.87     3557.63    121.79 o 
   3   0  16      109.52       86.25     33.07 o 
   4   0  16       10.12       61.12     29.89 o 
   5   0  16       26.03       16.35     39.34 o 
   6   0  16      762.48      692.50     88.46 o 
   7   0  16      101.87      148.40     39.98 o 
   8   0  16      352.33      420.30     52.42 o 
   9   0  16      242.79      155.81     45.77 o 
  10   0  16      240.95      277.28     56.28 o 
  11   0  16      170.96      102.09     47.50 o 
  12   0  16      117.88       -7.23     47.83 o 
  13   0  16       43.46       68.73     61.35 o 
   1   1  16      752.58      769.90     45.81 o 
   2   1  16      131.55      107.68     23.75 o 
   3   1  16     1216.70     1208.80     57.43 o 
   4   1  16       14.58        4.54     19.41 o 
   5   1  16      362.08      309.07     53.38 o 
   6   1  16        7.93       27.65     21.45 o 
   7   1  16      203.54      144.16     32.10 o 
   8   1  16       95.69       82.45     26.27 o 
   9   1  16      329.18      277.27     39.02 o 
  10   1  16      142.30       43.60     30.14 o 
  11   1  16      287.25      240.61     52.81 o 
  12   1  16      114.07       92.23     36.87 o 
  13   1  16       71.38       50.15     38.30 o 
   0   2  16     1904.83     1942.33     93.85 o 
   1   2  16       95.47      100.09     23.37 o 
   2   2  16     3483.75     3673.28     82.16 o 
   3   2  16      257.91      249.23     29.86 o 
   4   2  16     1248.65     1364.06     75.97 o 
   5   2  16        0.18      -13.48     18.55 o 
   6   2  16     2606.77     2712.33    104.51 o 
   7   2  16       15.48      -13.59     23.08 o 
   8   2  16     2022.68     2008.38     93.50 o 
   9   2  16        3.10        7.68     26.13 o 
  10   2  16     1452.12     1631.18     88.17 o 
  11   2  16        9.78       39.66     30.88 o 
  12   2  16      838.84      957.09    130.71 o 
   1   3  16       26.04       10.36     18.28 o 
   2   3  16       47.05       72.03     26.11 o 
   3   3  16      199.06      165.53     30.75 o 
   4   3  16       50.22       31.61     26.33 o 
   5   3  16      127.75       97.18     37.75 o 
   6   3  16       72.41        6.83     30.00 o 
   7   3  16       80.23       37.42     31.38 o 
   8   3  16      100.61      104.92     34.17 o 
   9   3  16        0.27      -13.60     28.05 o 
  10   3  16        0.06       33.31     28.93 o 
  11   3  16       25.96       52.84     36.44 o 
  12   3  16        7.33       -5.19     34.02 o 
   0   4  16       95.22       93.50     51.55 o 
   1   4  16       16.20       10.99     26.77 o 
   2   4  16       31.99       63.56     41.32 o 
   3   4  16        5.71       10.69     31.00 o 
   4   4  16        4.70       48.55     34.14 o 
   5   4  16        6.69      -28.48     28.48 o 
   6   4  16       23.00       59.22     35.41 o 
   7   4  16       49.01       37.39     31.13 o 
   8   4  16       32.10        0.87     30.32 o 
   9   4  16        1.29      -18.46     30.70 o 
  10   4  16        6.34       19.12     33.75 o 
  11   4  16        6.24        1.13     32.92 o 
   1   5  16       29.26        6.14     31.92 o 
   2   5  16        0.28      -23.88     35.44 o 
   3   5  16       42.05      -16.71     39.04 o 
   4   5  16        0.66      -28.89     34.70 o 
   5   5  16       31.61       31.73     48.70 o 
   6   5  16        0.61       25.93     31.24 o 
   7   5  16       36.45       54.58     33.03 o 
   8   5  16       26.49       49.41     35.29 o 
   9   5  16      140.43       62.54     39.07 o 
  10   5  16       30.26       34.91     39.53 o 
   0   6  16      480.15      565.75     90.63 o 
   1   6  16       40.53        7.82     31.15 o 
   2   6  16      637.31      829.07     89.01 o 
   3   6  16        6.21       25.34     41.47 o 
   4   6  16      697.15      782.13     87.98 o 
   5   6  16        0.06       54.51     46.99 o 
   6   6  16      449.59      576.98     65.35 o 
   7   6  16        8.88      -19.02     36.64 o 
   8   6  16      493.60      570.58     70.27 o 
   1   7  16      446.74      322.00     54.51 o 
   2   7  16        0.01       -1.59     44.05 o 
   3   7  16      239.17      379.83    107.96 o 
   4   7  16        1.84       26.53     45.58 o 
   5   7  16       86.46       76.23     49.87 o 
   1   1  17     1787.53     1777.95     67.42 o 
   2   1  17       15.35      -10.37     18.93 o 
   3   1  17      381.04      291.22     33.06 o 
   4   1  17        1.69      -16.14     18.98 o 
   5   1  17      280.91      330.11     34.61 o 
   6   1  17        1.14        3.44     22.57 o 
   7   1  17      784.73      688.35     55.81 o 
   8   1  17       45.17       -0.20     29.89 o 
   9   1  17      519.50      429.72     70.63 o 
  10   1  17      164.22      164.54     57.92 o 
  11   1  17      222.63      255.62    105.57 o 
  12   1  17       76.90       69.22     37.35 o 
   0   2  17      143.96      100.81     34.84 o 
   1   2  17       97.62       64.73     22.89 o 
   2   2  17     1049.63     1187.12     65.25 o 
   3   2  17       44.05       34.45     19.90 o 
   4   2  17      115.76       96.96     24.91 o 
   5   2  17       82.44       39.00     30.54 o 
   6   2  17      304.15      231.73     66.11 o 
   7   2  17        7.78      -22.64     29.51 o 
   8   2  17       56.10       12.78     37.90 o 
   9   2  17        7.59       18.74     31.09 o 
  10   2  17      109.83      183.55     48.68 o 
  11   2  17        0.14      -12.79     31.21 o 
   1   3  17      490.63      429.34     39.47 o 
   2   3  17       45.04       47.78     26.31 o 
   3   3  17      643.62      593.18     85.49 o 
   4   3  17       53.44       47.46     36.39 o 
   5   3  17      195.58      171.95     42.65 o 
   6   3  17       24.12       -9.76     31.67 o 
   7   3  17      225.13      302.37     54.70 o 
   8   3  17       58.68       19.84     34.18 o 
   9   3  17      371.36      375.93     64.63 o 
  10   3  17        9.39      -29.16     29.16 o 
  11   3  17       29.58       22.63     40.55 o 
   0   4  17       23.66        4.46     44.43 o 
   1   4  17        3.02      -15.09     29.27 o 
   2   4  17      145.34      102.88     38.20 o 
   3   4  17       51.68       44.95     35.54 o 
   4   4  17       35.53       40.72     34.95 o 
   5   4  17        2.33      -16.28     31.49 o 
   6   4  17      154.77      163.50     45.78 o 
   7   4  17        2.98       20.90     38.21 o 
   8   4  17        2.91      -35.33     35.33 o 
   9   4  17        0.00      -14.69     34.14 o 
  10   4  17      126.87      137.42     67.51 o 
   1   5  17     1270.39     1444.28     97.81 o 
   2   5  17        7.17       19.80     34.24 o 
   3   5  17     1459.27     1738.26    123.12 o 
   4   5  17       69.27       65.95     45.28 o 
   5   5  17      932.76      962.66     96.21 o 
   6   5  17      108.42      125.09     45.81 o 
   7   5  17      894.63      874.43    122.25 o 
   8   5  17      180.89       92.46     40.75 o 
   0   6  17     1023.30     1167.89    220.18 o 
   1   6  17        5.22       -5.02     35.13 o 
   2   6  17      934.66      933.34    109.70 o 
   3   6  17       51.16      127.66     52.18 o 
   4   6  17      465.89      464.44     73.60 o 
   5   6  17       33.57       84.24     47.04 o 
   6   6  17      506.16      614.14     89.12 o 
   1   7  17       26.80       32.86     48.90 o 
   0   0  18       14.40      -24.04     40.64 o 
   1   0  18       32.83       85.52     54.61 o 
   2   0  18       94.27       56.98     33.45 o 
   3   0  18        6.18        5.37     31.14 o 
   4   0  18      377.66      374.99     58.79 o 
   5   0  18      375.40      343.50     51.61 o 
   6   0  18       25.66       65.12     41.93 o 
   7   0  18       57.69      153.09     51.94 o 
   8   0  18       13.17       14.67     50.99 o 
   9   0  18       83.49       17.58     85.04 o 
  10   0  18        2.28      -10.05     52.28 o 
  11   0  18       64.53       46.99     83.33 o 
   1   1  18      456.61      435.08     40.24 o 
   2   1  18       28.23       12.08     21.63 o 
   3   1  18      216.51      196.04     31.36 o 
   4   1  18        8.12      -11.36     21.74 o 
   5   1  18      506.28      485.78     42.72 o 
   6   1  18        2.36        5.50     25.48 o 
   7   1  18      695.79      822.44     62.20 o 
   8   1  18        0.15       16.11     37.26 o 
   9   1  18      247.10      231.34     61.92 o 
  10   1  18       10.02       -3.18     43.97 o 
  11   1  18      252.19      335.69     73.64 o 
   0   2  18      889.86     1008.62     80.73 o 
   1   2  18        6.22      -12.08     22.14 o 
   2   2  18     1257.35     1303.84     77.51 o 
   3   2  18      129.72       59.59     25.38 o 
   4   2  18      551.60      584.03     49.17 o 
   5   2  18       35.43       30.34     31.59 o 
   6   2  18      878.73      887.24     82.43 o 
   7   2  18       13.68       17.75     36.53 o 
   8   2  18     1187.26     1167.02     93.92 o 
   9   2  18        4.60       -6.65     35.99 o 
  10   2  18      397.75      334.65     71.65 o 
   1   3  18       16.35       12.88     28.02 o 
   2   3  18       41.73       -8.42     25.46 o 
   3   3  18       55.24       72.04     30.07 o 
   4   3  18        7.29       -2.68     31.96 o 
   5   3  18      129.42       33.78     40.95 o 
   6   3  18       33.92      112.09     43.67 o 
   7   3  18       68.98       46.40     40.64 o 
   8   3  18       47.94        8.12     39.14 o 
   9   3  18       54.42       24.59     42.81 o 
   0   4  18      597.03      601.77     99.39 o 
   1   4  18      115.89      103.32     40.04 o 
   2   4  18     1183.15     1177.35     91.99 o 
   3   4  18        0.08      -28.42     28.42 o 
   4   4  18      434.02      350.38     57.82 o 
   5   4  18      101.91       59.14     52.18 o 
   6   4  18      568.04      583.14    110.31 o 
   7   4  18       77.88       93.94     46.65 o 
   8   4  18      815.89     1002.44    117.20 o 
   1   5  18       20.16        9.83     35.45 o 
   2   5  18       12.05        7.09     35.72 o 
   3   5  18        3.73       -0.37     42.82 o 
   4   5  18        0.70        5.16     46.27 o 
   5   5  18        0.09      -37.85     37.85 o 
   6   5  18       26.63       23.37     50.07 o 
   0   6  18      444.57      634.13    232.58 o 
   1   6  18       23.34       13.33     38.76 o 
   2   6  18      562.06      465.62    122.33 o 
   3   6  18        0.16        6.47     47.00 o 
   1   1  19      132.01      113.96     28.00 o 
   2   1  19       15.54       27.37     23.90 o 
   3   1  19       85.27       79.67     26.53 o 
   4   1  19        0.52      -22.09     22.09 o 
   5   1  19       26.40       -3.00     25.03 o 
   6   1  19        5.63       32.81     27.21 o 
   7   1  19       95.00       24.93     44.44 o 
   8   1  19        1.04       14.20     38.31 o 
   9   1  19      173.27      145.23     57.92 o 
   0   2  19       14.11       17.99     35.44 o 
   1   2  19        9.57       31.98     23.84 o 
   2   2  19      124.25      153.30     34.43 o 
   3   2  19        3.51        2.60     23.69 o 
   4   2  19      363.80      228.80     39.16 o 
   5   2  19      208.92      281.01     45.77 o 
   6   2  19       56.17       21.56     38.40 o 
   7   2  19       52.33       52.59     42.03 o 
   8   2  19      203.18      207.36     52.86 o 
   9   2  19      228.80      221.28     56.51 o 
   1   3  19     1151.91     1139.97     73.49 o 
   2   3  19       38.41       22.45     29.90 o 
   3   3  19      454.25      467.11     66.14 o 
   4   3  19        0.06       14.58     32.60 o 
   5   3  19      462.49      454.02     68.47 o 
   6   3  19        5.80        3.55     39.57 o 
   7   3  19      854.58     1041.81    140.41 o 
   8   3  19        4.34      -13.21     40.17 o 
   0   4  19        0.14       -6.13     48.67 o 
   1   4  19        1.08       12.81     38.98 o 
   2   4  19       40.22       53.12     40.75 o 
   3   4  19        0.01        2.64     33.48 o 
   4   4  19        5.41      -29.52     29.52 o 
   5   4  19        3.99      -18.39     44.79 o 
   6   4  19        1.74       14.06     40.16 o 
   1   5  19     1504.37     1599.51    207.80 o 
   2   5  19       67.93       -7.96     38.59 o 
   3   5  19      956.53      868.04    113.20 o 
   4   5  19        0.17      -30.64     41.20 o 
   0   0  20        9.68        9.61     51.15 o 
   1   0  20       11.20       25.71     36.64 o 
   2   0  20       17.80       -7.25     34.80 o 
   3   0  20       70.63       84.58     42.47 o 
   4   0  20      169.97       72.07     43.24 o 
   5   0  20      112.38       99.49     47.71 o 
   6   0  20       58.24       45.15     44.12 o 
   7   0  20       14.66       15.62     39.91 o 
   8   0  20      464.27      388.07    105.22 o 
   1   1  20       11.58       -4.81     25.85 o 
   2   1  20       85.90       38.40     26.79 o 
   3   1  20       16.59       66.04     28.93 o 
   4   1  20       20.20        9.35     27.01 o 
   5   1  20        0.01      -12.32     26.66 o 
   6   1  20        0.10       13.13     32.10 o 
   7   1  20        1.31      -11.99     34.72 o 
   0   2  20     1319.07     1432.37    100.57 o 
   1   2  20       14.54       58.47     28.58 o 
   2   2  20      654.58      679.82     58.25 o 
   3   2  20       30.17       24.08     31.03 o 
   4   2  20      378.36      385.29     59.83 o 
   5   2  20        0.33       31.33     33.13 o 
   6   2  20      262.65      293.93     58.64 o 
   7   2  20        6.17      -23.32     36.67 o 
   1   3  20      722.83      787.55     65.57 o 
   2   3  20        1.21       12.02     30.18 o 
   3   3  20      763.19      943.34     71.99 o 
   4   3  20       67.02       65.36     38.00 o 
   5   3  20      613.64      683.14     76.77 o 
   6   3  20       30.44       54.85     47.46 o 
   0   4  20     1031.46      980.92    176.71 o 
   1   4  20       46.71       23.22     38.66 o 
   2   4  20      459.21      620.78     75.66 o 
   3   4  20       35.30       22.21     39.58 o 
   4   4  20      212.26      103.21     90.96 o 
   1   1  21      540.48      384.97     61.95 o 
   2   1  21        0.50        1.60     28.70 o 
   3   1  21      472.93      563.40     50.42 o 
   4   1  21       35.01       52.44     32.18 o 
   5   1  21      453.74      557.81     96.81 o 
   0   2  21      878.15      856.47    111.99 o 
   1   2  21       19.06        5.64     27.64 o 
   2   2  21      439.93      512.10     79.87 o 
   3   2  21        0.98        2.82     32.46 o 
   4   2  21      302.78      300.54     52.57 o 
   1   3  21      189.44      216.87     53.89 o 
   2   3  21        7.04       -8.51     42.64 o 
                                                 
